# Supplementary material for: Blood Leukocyte Counts in Alzheimer Disease
Source: JAMA Netw Open. 2022 Oct 10;5(10):e2235648. doi: 10.1001/jamanetworkopen.2022.35648 (PMC9552891; doi:10.1001/jamanetworkopen.2022.35648)
Supplement: Supplement 2. — Information of Instrumental Variables for Leukocyte Counts eTable 1. Information of Instrumental Variables for Leukocyte Count eTable 2. Information of Instrumental Variables for Lymphocyte Count eTable 3. Information of Instrumental Variables for Monocyte Count eTable 4. Information of Instrumental Variables for Neutrophil Count eTable 5. Information of Instrumental Variables for Basophil Count eTable 6. Information of Instrumental Variables for Eosinophil Count eTable 7. Information of Mapped Genes of the Instrument Variables for Monocyte Count [file jamanetwopen-e2235648-s002.xlsx]

## Sheet: Content
Luo J, Thomassen JQ, Nordestgaard BG, Tybjærg-Hansen A, Frikke-Schmidt R. Blood leukocyte counts in Alzheimer disease. JAMA Netw Open. 2022;5(10):e2235648. doi:10.1001/jamanetworkopen.2022.35648
Supplement 2. Information of Instrumental Variables for Leukocyte Counts
eTable 1. Information of instrumental variables for leukocyte count
eTable 2. Information of instrumental variables for lymphocyte count
eTable 3. Information of instrumental variables for monocyte count
eTable 4. Information of instrumental variables for neutrophil count
eTable 5. Information of instrumental variables for basophil count
eTable 6. Information of instrumental variables for eosinophil count
eTable 7. Information of mapped genes of the instrument variables for monocyte count1
© 2022 Luo J et al. JAMA Network Open.

## Sheet: eTable 1
eTable 1. Information of instrumental variables for leukocyte count.
SNP	chromsome	exposure	Gene	Effect allele	Alternative allele	Effect allele frequency	F statistics	Explained variation (%)	Gene-monocyte association			Gene-AD association
									beta	se	pval	beta	se	pval
rs10889574	1	Leukocyte	LEPR	A	G	0.36	478.1	0.088	-0.04	0.002	6.64e-106	0.02	0.015	0.105
rs112750178	1	Leukocyte	RPS6KA1	C	T	0.24	49.5	0.009	0.02	0.002	2.06e-12	0.03	0.017	0.108
rs12138789	1	Leukocyte	GPR157	C	T	0.24	45	0.008	-0.01	0.002	2.08e-11	0.02	0.017	0.255
rs12142474	1	Leukocyte	RP11-393N21.1	G	A	0.09	39.7	0.007	-0.02	0.003	3.05e-10	0.03	0.025	0.193
rs12566440	1	Leukocyte	LINC01349	G	A	0.36	60.3	0.01	-0.01	0.002	8.79e-15	-0.03	0.015	0.0387
rs1779809	1	Leukocyte	LINC01344	T	C	0.33	54.8	0.009	0.01	0.002	1.36e-13	0.01	0.015	0.374
rs2104415	1	Leukocyte	WDR78	A	G	0.68	36	0.007	-0.01	0.002	1.99e-09	-0.03	0.016	0.0845
rs2615061	1	Leukocyte	RP11-145A3.1	A	G	0.12	93.8	0.016	-0.03	0.003	3.82e-22	-0.01	0.022	0.557
rs2790122	1	Leukocyte	LINC00862	C	T	0.71	43.6	0.007	0.01	0.002	4.08e-11	0.01	0.016	0.583
rs34298354	1	Leukocyte	NLRP3	T	C	0.12	74.7	0.013	-0.02	0.003	5.9e-18	0.03	0.022	0.191
rs35571080	1	Leukocyte	CNIH3	C	T	0.21	123.3	0.021	0.02	0.002	1.32e-28	0.02	0.017	0.309
rs35755865	1	Leukocyte	RN7SL165P	T	C	0.03	66.8	0.011	-0.04	0.005	3.18e-16	0.03	0.04	0.517
rs4844390	1	Leukocyte	CD46	G	A	0.22	143.5	0.024	-0.03	0.002	4.97e-33	0.04	0.017	0.0319
rs55671712	1	Leukocyte	SELE	T	C	0.1	35.5	0.006	0.02	0.003	2.59e-09	-0.02	0.023	0.481
rs630505	1	Leukocyte	DENND2D	C	T	0.27	35.2	0.006	0.01	0.002	3.13e-09	0.01	0.016	0.592
rs6429582	1	Leukocyte	MAST2	C	T	0.44	103.2	0.017	-0.02	0.002	3.25e-24	0.01	0.014	0.551
rs6667709	1	Leukocyte	HIVEP3	T	C	0.37	51.8	0.009	-0.01	0.002	6.3e-13	-0.01	0.015	0.404
rs7549164	1	Leukocyte	LAPTM5	T	C	0.19	105	0.019	0.03	0.002	1.33e-24	0.07	0.018	0.000415
rs778125	1	Leukocyte	RP1-158P9.1	G	A	0.36	55.9	0.009	0.01	0.002	7.75e-14	0.01	0.015	0.579
rs903123	1	Leukocyte	RP11-15I11.3	T	C	0.82	31.9	0.005	0.01	0.002	1.67e-08	0	0.018	0.989
rs9429767	1	Leukocyte	CSF1	A	G	0.2	55.4	0.01	0.02	0.002	1.03e-13	-0.02	0.019	0.318
rs10164769	2	Leukocyte	STK25	T	C	0.74	165.6	0.028	0.03	0.002	7.73e-38	0	0.016	0.995
rs10203838	2	Leukocyte	IKZF2	C	T	0.42	43.4	0.007	0.01	0.002	4.66e-11	0	0.015	0.895
rs10205474	2	Leukocyte	ANKRD44	A	C	0.2	31	0.005	-0.01	0.002	2.65e-08	0.02	0.02	0.272
rs10931934	2	Leukocyte	CASP8	C	T	0.6	63.9	0.011	0.02	0.002	1.38e-15	0.01	0.015	0.384
rs12997100	2	Leukocyte	NABP1	C	T	0.07	55.6	0.009	0.03	0.004	9.38e-14	-0.01	0.03	0.754
rs12999905	2	Leukocyte	ACOXL	A	G	0.06	38.5	0.007	0.03	0.004	5.58e-10	0	0.03	0.974
rs1371045	2	Leukocyte	TEX41	C	T	0.74	45.9	0.008	-0.01	0.002	1.26e-11	0.01	0.016	0.649
rs139369470	2	Leukocyte	ASXL2	C	T	0.05	33.2	0.006	0.03	0.004	8.34e-09	-0.01	0.04	0.898
rs2943650	2	Leukocyte	NEU2	T	C	0.64	33.8	0.006	0.01	0.002	6.36e-09	0.01	0.015	0.401
rs34332006	2	Leukocyte	SAG	T	C	0.39	32.1	0.005	-0.01	0.002	1.52e-08	-0.01	0.015	0.334
rs34562738	2	Leukocyte	MAP4K4	A	G	0.77	72.2	0.012	0.02	0.002	1.99e-17	0.02	0.017	0.148
rs4672564	2	Leukocyte	ENSAP3	C	A	0.5	30.4	0.005	-0.01	0.002	3.67e-08	0.03	0.015	0.0224
rs527393	2	Leukocyte	NOSTRIN	A	G	0.47	143.8	0.024	-0.02	0.002	4.34e-33	0	0.014	0.872
rs57871178	2	Leukocyte	TCF7L1	C	T	0.18	30.4	0.005	-0.01	0.002	3.55e-08	0	0.018	0.954
rs60190483	2	Leukocyte	C2orf42	C	T	0.06	62.8	0.011	-0.03	0.004	2.43e-15	-0.05	0.03	0.118
rs62194505	2	Leukocyte	STK25	A	G	0.38	31.5	0.006	-0.01	0.002	2e-08	-0.04	0.015	0.0103
rs72780125	2	Leukocyte	ATAD2B	C	T	0.13	156.6	0.027	0.03	0.003	6.75e-36	0.01	0.021	0.599
rs72951729	2	Leukocyte	NHEJ1	A	C	0.1	32.7	0.006	-0.02	0.003	1.08e-08	0	0.024	0.894
rs8176528	2	Leukocyte	TFPI	A	G	0.3	70	0.012	-0.02	0.002	6.31e-17	-0.03	0.015	0.085
rs935655	2	Leukocyte	PRKCE	G	T	0.76	46.8	0.008	0.01	0.002	8.11e-12	-0.01	0.017	0.391
rs10936588	3	Leukocyte	MECOM	A	G	0.64	56.2	0.009	-0.01	0.002	6.95e-14	-0.01	0.015	0.652
rs112880875	3	Leukocyte	DNAJC13	A	G	0.09	64.6	0.011	0.03	0.003	9.68e-16	0.01	0.027	0.717
rs115433278	3	Leukocyte	PROK2	A	G	0.05	32.7	0.006	-0.02	0.004	1.09e-08	0.05	0.038	0.199
rs11927257	3	Leukocyte	NEK10	T	C	0.28	39.8	0.007	-0.01	0.002	2.97e-10	0	0.016	0.944
rs12630592	3	Leukocyte	GSK3B	T	G	0.37	38.3	0.007	-0.01	0.002	6.27e-10	-0.01	0.015	0.452
rs1621453	3	Leukocyte	LSG1	G	A	0.56	31.9	0.005	0.01	0.002	1.71e-08	0.02	0.015	0.21
rs2012610	3	Leukocyte	KRT18P35	T	G	0.13	98.8	0.017	0.03	0.003	2.99e-23	0	0.022	0.998
rs2284837	3	Leukocyte	DGKG	G	A	0.22	38.2	0.007	0.01	0.002	6.76e-10	0	0.018	0.876
rs2713573	3	Leukocyte	MRPL3	T	C	0.69	153.3	0.026	0.02	0.002	3.46e-35	-0.03	0.016	0.0391
rs35713889	3	Leukocyte	LAMB2	T	C	0.04	38.5	0.007	0.03	0.005	5.79e-10	-0.02	0.036	0.586
rs3732378	3	Leukocyte	CX3CR1	A	G	0.17	69.6	0.012	0.02	0.002	7.7e-17	-0.01	0.019	0.645
rs3773312	3	Leukocyte	IQSEC1	A	G	0.13	39.3	0.007	0.02	0.003	3.67e-10	-0.02	0.022	0.344
rs62270938	3	Leukocyte	DNAJB8	T	C	0.18	42.7	0.007	0.02	0.002	6.59e-11	0.01	0.019	0.543
rs6440732	3	Leukocyte	MED12L	A	C	0.83	91.2	0.015	0.02	0.002	1.35e-21	0.03	0.019	0.113
rs73028871	3	Leukocyte	LINC00690	T	C	0.13	37.5	0.007	-0.02	0.003	9.3e-10	0	0.022	0.859
rs830623	3	Leukocyte	RP11-154H23.4	C	A	0.17	34.7	0.006	0.01	0.002	3.88e-09	0.03	0.019	0.176
rs832190	3	Leukocyte	THOC7	T	C	0.63	48.3	0.008	-0.01	0.002	3.88e-12	0	0.015	0.754
rs9829114	3	Leukocyte	PAK2	A	G	0.41	321.7	0.055	-0.03	0.002	7.45e-72	0	0.015	0.955
rs9835104	3	Leukocyte	ARHGAP31	A	G	0.19	30	0.006	-0.01	0.002	4.35e-08	0.03	0.018	0.122
rs9867398	3	Leukocyte	DGKG	T	C	0.09	48.9	0.008	0.02	0.003	2.8e-12	0.02	0.025	0.505
rs10006495	4	Leukocyte	KLHL2P1	G	T	0.35	64	0.011	-0.02	0.002	1.35e-15	0.03	0.02	0.177
rs12502008	4	Leukocyte	KDR	T	G	0.36	32.5	0.006	0.01	0.002	1.24e-08	0.03	0.016	0.0804
rs13132853	4	Leukocyte	KLF3	G	A	0.36	108.8	0.019	0.02	0.002	1.88e-25	-0.01	0.016	0.596
rs13149209	4	Leukocyte	FAM13A	C	T	0.22	43.5	0.007	-0.01	0.002	4.5e-11	-0.01	0.017	0.702
rs1506609	4	Leukocyte	SCD5	G	A	0.8	81.8	0.014	0.02	0.002	1.61e-19	0.03	0.018	0.088
rs2412771	4	Leukocyte	DPP3P1	C	T	0.42	93.4	0.016	-0.02	0.002	4.42e-22	-0.01	0.015	0.717
rs28588746	4	Leukocyte	RP11-119H12.3	G	A	0.38	30.4	0.005	-0.01	0.002	3.61e-08	0.03	0.015	0.0788
rs62311395	4	Leukocyte	TMEM150C	G	A	0.06	43.2	0.007	-0.03	0.004	5.09e-11	0	0.038	0.9
rs6554195	4	Leukocyte	NMU	T	G	0.48	111.9	0.019	-0.02	0.002	3.9e-26	0.01	0.014	0.351
rs6854855	4	Leukocyte	SH3D19	G	A	0.49	78.2	0.013	0.02	0.002	9.69e-19	-0.01	0.015	0.659
rs73191188	4	Leukocyte	HTT	A	G	0.35	73.2	0.012	-0.02	0.002	1.23e-17	0.01	0.015	0.481
rs10940474	5	Leukocyte	AC116606.1	T	C	0.66	47.2	0.008	-0.01	0.002	6.53e-12	-0.01	0.015	0.506
rs11744663	5	Leukocyte	AC010376.1	A	G	0.19	63.5	0.011	-0.02	0.002	1.72e-15	-0.02	0.018	0.373
rs13180726	5	Leukocyte	CANX	A	G	0.83	76.2	0.013	-0.02	0.002	2.71e-18	0.02	0.019	0.33
rs257063	5	Leukocyte	RPL7L1P4	T	C	0.74	43.3	0.007	-0.01	0.002	4.91e-11	-0.02	0.016	0.244
rs4391200	5	Leukocyte	NDFIP1	G	A	0.62	147.1	0.025	0.02	0.002	7.86e-34	-0.02	0.015	0.176
rs4703541	5	Leukocyte	ZNF366	A	G	0.88	165.5	0.028	-0.04	0.003	7.45e-38	-0.01	0.021	0.708
rs4704826	5	Leukocyte	TIMD4	A	C	0.63	69.2	0.011	-0.02	0.002	9.71e-17	0.01	0.015	0.61
rs79272926	5	Leukocyte	TNFAIP8	A	C	0.22	100.9	0.017	-0.02	0.002	1.04e-23	0	0.017	0.796
rs9313822	5	Leukocyte	LINC01847	A	G	0.05	37.5	0.006	0.03	0.004	9.35e-10	0.03	0.032	0.363
rs987107	5	Leukocyte	IL7R	A	G	0.26	94.6	0.016	0.02	0.002	2.52e-22	0	0.016	0.818
rs10872223	6	Leukocyte	TRMT11	T	C	0.18	34.9	0.006	0.01	0.002	3.57e-09	0.04	0.019	0.0414
rs1285886	6	Leukocyte	RREB1	A	G	0.2	129.8	0.022	0.03	0.002	5.1e-30	0.01	0.018	0.652
rs1322599	6	Leukocyte	ATXN1	T	C	0.17	155.9	0.027	-0.03	0.002	9.97e-36	-0.02	0.019	0.242
rs1383265	6	Leukocyte	TBC1D22B	C	T	0.18	63.5	0.011	0.02	0.002	1.68e-15	0.04	0.019	0.0401
rs1738074	6	Leukocyte	TAGAP	C	T	0.57	121.2	0.02	-0.02	0.002	3.74e-28	-0.01	0.014	0.613
rs2012011	6	Leukocyte	ADGRF5	A	G	0.14	90.3	0.015	-0.03	0.003	2.15e-21	-0.01	0.021	0.505
rs2328667	6	Leukocyte	CASC15	G	A	0.56	43.3	0.007	0.01	0.002	4.85e-11	0.03	0.015	0.0826
rs2394990	6	Leukocyte	FGFR3P1	A	C	0.63	115.4	0.019	-0.02	0.002	7.1e-27	-0.03	0.015	0.041
rs2935104	6	Leukocyte	RP11-302L19.3	G	A	0.91	34.9	0.006	0.02	0.003	3.62e-09	-0.03	0.024	0.296
rs3857488	6	Leukocyte	GJB7	G	A	0.53	74.7	0.013	-0.02	0.002	5.95e-18	0.02	0.014	0.24
rs4707609	6	Leukocyte	BACH2	C	T	0.36	121.4	0.021	-0.02	0.002	3.21e-28	0	0.015	0.915
rs507778	6	Leukocyte	TBC1D22B	T	C	0.33	725.1	0.124	-0.05	0.002	1.41e-159	-0.03	0.016	0.0331
rs549302	6	Leukocyte	HSF2	A	G	0.55	119.5	0.02	0.02	0.002	8.48e-28	-0.01	0.014	0.358
rs560194	6	Leukocyte	GCNT2	C	T	0.53	54.3	0.009	-0.01	0.002	1.76e-13	0.01	0.014	0.644
rs6458354	6	Leukocyte	RP11-344J7.4	T	C	0.71	51.3	0.009	0.01	0.002	8.36e-13	-0.01	0.016	0.497
rs72843590	6	Leukocyte	SLC17A3	A	C	0.06	41.5	0.007	0.02	0.004	1.25e-10	-0.03	0.028	0.341
rs73738524	6	Leukocyte		G	A	0.08	45.7	0.008	0.02	0.003	1.43e-11	-0.06	0.027	0.0267
rs7751717	6	Leukocyte	RP11-15G8.1	A	G	0.2	35.8	0.006	-0.01	0.002	2.23e-09	-0.02	0.018	0.31
rs9375447	6	Leukocyte	RP11-394G3.2	G	A	0.49	56.3	0.009	-0.01	0.002	6.34e-14	-0.01	0.014	0.37
rs9487043	6	Leukocyte	CCDC162P	T	C	0.49	157.5	0.027	0.02	0.002	4.35e-36	0.02	0.014	0.278
rs10808139	7	Leukocyte	KMT2E	A	G	0.12	38.3	0.006	0.02	0.003	6.06e-10	0	0.022	1
rs12540307	7	Leukocyte	TPST1	T	C	0.05	75.1	0.014	-0.04	0.004	4.76e-18	0.02	0.034	0.479
rs13237635	7	Leukocyte	ZNF777	C	T	0.57	31.3	0.005	-0.01	0.002	2.24e-08	0.01	0.014	0.631
rs1476081	7	Leukocyte	AC003075.4	T	G	0.29	30.3	0.005	0.01	0.002	3.85e-08	0	0.016	0.778
rs17138597	7	Leukocyte	HDAC9	A	G	0.19	32.4	0.006	-0.01	0.002	1.3e-08	0.04	0.018	0.0268
rs342294	7	Leukocyte	CTB-111H14.1	C	T	0.46	88.7	0.015	-0.02	0.002	4.9e-21	0.01	0.015	0.588
rs38859	7	Leukocyte	MET	T	C	0.45	37.5	0.006	0.01	0.002	9.71e-10	0.01	0.014	0.32
rs4721650	7	Leukocyte	EIF3B	G	A	0.21	43.8	0.008	0.02	0.002	3.76e-11	-0.01	0.018	0.668
rs4948097	7	Leukocyte	GBAS	G	A	0.76	66.9	0.011	-0.02	0.002	3.03e-16	0.01	0.016	0.732
rs60466842	7	Leukocyte	GLCCI1	A	C	0.09	82.6	0.014	-0.03	0.003	1.04e-19	0.02	0.025	0.458
rs62466318	7	Leukocyte	MLXIPL	T	C	0.2	78.2	0.015	-0.02	0.002	9.8e-19	0	0.018	0.863
rs6583435	7	Leukocyte	AC020743.3	A	C	0.68	73.9	0.012	0.02	0.002	8.7e-18	0.06	0.016	2.73e-05
rs6948695	7	Leukocyte	RP11-306G20.1	C	T	0.41	34.4	0.006	-0.01	0.002	4.7e-09	0	0.015	0.875
rs74607840	7	Leukocyte	ZNF786	A	G	0.63	64.8	0.011	-0.02	0.002	8.82e-16	-0.01	0.015	0.474
rs7781268	7	Leukocyte	AC005077.7	A	G	0.25	34.9	0.007	-0.01	0.002	3.66e-09	-0.03	0.018	0.0556
rs798555	7	Leukocyte	AMZ1	C	T	0.29	84.1	0.015	0.02	0.002	4.81e-20	-0.02	0.016	0.145
rs10087240	8	Leukocyte	PVT1	T	C	0.46	115.7	0.02	0.02	0.002	6.13e-27	0.02	0.014	0.0906
rs10102877	8	Leukocyte	ZC2HC1A	A	G	0.68	43.7	0.008	-0.01	0.002	3.91e-11	-0.01	0.015	0.597
rs10808536	8	Leukocyte	ATP6V0D2	A	G	0.3	34.4	0.006	0.01	0.002	4.56e-09	0.01	0.016	0.752
rs11250076	8	Leukocyte	CTD-2135J3.4	G	A	0.57	131.1	0.022	0.02	0.002	2.44e-30	0	0.015	0.996
rs12216862	8	Leukocyte	KAT6A	T	C	0.29	31.7	0.005	0.01	0.002	1.81e-08	-0.04	0.015	0.00886
rs13248936	8	Leukocyte	RBPMS	G	A	0.5	50.6	0.009	0.01	0.002	1.17e-12	0.01	0.014	0.529
rs145209947	8	Leukocyte	RP11-419K12.1	A	C	0.01	75.9	0.016	-0.08	0.009	3.19e-18	-0.05	0.107	0.609
rs17209630	8	Leukocyte	ZFPM2	A	G	0.28	48.6	0.008	0.01	0.002	3.25e-12	0.02	0.016	0.223
rs2875974	8	Leukocyte	LINC01301	A	G	0.37	125.9	0.021	0.02	0.002	3.54e-29	0.02	0.015	0.162
rs3847147	8	Leukocyte	ZFPM2	A	G	0.31	35.2	0.006	-0.01	0.002	2.99e-09	-0.01	0.016	0.541
rs62510269	8	Leukocyte	RP11-91P17.1	G	A	0.15	191.4	0.032	-0.04	0.003	1.77e-43	0	0.021	0.828
rs6474514	8	Leukocyte	HTRA4	C	T	0.41	34.9	0.006	0.01	0.002	3.59e-09	0.02	0.015	0.21
rs921313	8	Leukocyte	VPS13B	A	G	0.04	36.8	0.006	0.03	0.004	1.32e-09	-0.05	0.036	0.176
rs10814191	9	Leukocyte	DNAJB5	T	C	0.71	30.3	0.005	0.01	0.002	3.84e-08	0.01	0.016	0.354
rs10980797	9	Leukocyte	RP11-202G18.1	G	A	0.49	215	0.036	-0.03	0.002	1.19e-48	0.01	0.014	0.633
rs12683699	9	Leukocyte	PALM2-AKAP2	G	A	0.16	74.9	0.013	0.02	0.003	5.16e-18	-0.02	0.02	0.406
rs2148537	9	Leukocyte	CENPP	A	G	0.17	50.4	0.009	0.02	0.002	1.31e-12	0.01	0.019	0.487
rs2506699	9	Leukocyte	ARF4P1	G	A	0.48	56.9	0.01	0.01	0.002	4.87e-14	0	0.014	0.828
rs41317014	9	Leukocyte	FUT7	T	C	0.25	80.4	0.015	-0.02	0.002	3.25e-19	-0.02	0.017	0.197
rs447124	9	Leukocyte	AK3	T	C	0.49	84.1	0.014	0.02	0.002	4.86e-20	-0.01	0.016	0.708
rs4877107	9	Leukocyte	MIR4289	C	T	0.46	31.2	0.005	0.01	0.002	2.45e-08	0	0.014	0.869
rs7036656	9	Leukocyte	CDKN2A	T	C	0.72	187.5	0.032	0.03	0.002	1.25e-42	0	0.017	0.902
rs72747074	9	Leukocyte	PCNPP2	A	G	0.31	80.1	0.014	0.02	0.002	3.63e-19	-0.03	0.015	0.0545
rs77215665	9	Leukocyte		G	A	0.02	34.2	0.006	-0.04	0.007	5.13e-09	-0.06	0.059	0.281
rs7850247	9	Leukocyte	FGD3	C	T	0.51	30.9	0.005	0.01	0.002	2.84e-08	-0.01	0.015	0.581
rs7855091	9	Leukocyte	UGCG	A	G	0.31	55.3	0.009	0.01	0.002	1.11e-13	-0.02	0.016	0.266
rs7864482	9	Leukocyte	RP11-547C13.1	G	A	0.38	45	0.008	0.01	0.002	2e-11	0	0.015	0.764
rs796003	9	Leukocyte	RMI1	T	G	0.26	142.3	0.025	-0.03	0.002	8.84e-33	-0.02	0.016	0.148
rs11002309	10	Leukocyte	DLG5	T	C	0.34	42.3	0.007	0.01	0.002	8.28e-11	0	0.015	0.838
rs11198788	10	Leukocyte	FAM45A	C	T	0.43	41.1	0.007	0.01	0.002	1.47e-10	-0.02	0.015	0.148
rs11252331	10	Leukocyte	RP11-433J20.1	G	T	0.84	45.2	0.008	0.02	0.002	1.8e-11	-0.01	0.019	0.499
rs12784071	10	Leukocyte	RNU6-709P	T	C	0.22	66	0.011	0.02	0.002	4.79e-16	0.01	0.018	0.424
rs2091084	10	Leukocyte	KIAA1462	C	T	0.65	79.1	0.014	0.02	0.002	6.25e-19	-0.02	0.015	0.179
rs2993986	10	Leukocyte	WAC-AS1	T	C	0.77	189.5	0.032	0.03	0.002	4.75e-43	0.06	0.017	0.000485
rs41295055	10	Leukocyte	RPL32P23	T	C	0.19	34.3	0.006	-0.01	0.002	4.95e-09	0.01	0.019	0.669
rs59085061	10	Leukocyte	PTEN	G	A	0.04	114.9	0.02	-0.05	0.005	9e-27	0.02	0.036	0.573
rs61863767	10	Leukocyte	FRAT1	T	C	0.6	529.3	0.09	0.04	0.002	4.56e-117	-0.01	0.015	0.64
rs6479830	10	Leukocyte	ZNF365	C	T	0.72	37.3	0.006	-0.01	0.002	1.05e-09	-0.02	0.016	0.147
rs703005	10	Leukocyte	APBB1IP	T	C	0.6	66	0.012	-0.02	0.002	4.55e-16	0.01	0.015	0.389
rs7082470	10	Leukocyte	REEP3	A	G	0.47	248.7	0.042	-0.03	0.002	5.75e-56	-0.01	0.014	0.52
rs11221394	11	Leukocyte	RP11-264E20.1	C	T	0.12	32.1	0.006	0.02	0.003	1.54e-08	-0.03	0.024	0.28
rs113519804	11	Leukocyte	THAP12	A	C	0.03	32.9	0.006	-0.03	0.006	9.92e-09	0.04	0.045	0.336
rs1228024	11	Leukocyte	RP11-793I11.1	A	C	0.66	167.9	0.028	0.03	0.002	2.32e-38	-0.03	0.015	0.0659
rs4909945	11	Leukocyte	MRVI1	C	T	0.69	33.3	0.006	0.01	0.002	8.23e-09	-0.01	0.015	0.485
rs6590806	11	Leukocyte	CTD-2383M3.1	A	G	0.25	57.1	0.01	0.02	0.002	4.28e-14	0.01	0.017	0.51
rs672058	11	Leukocyte	SIK3	T	C	0.88	40.7	0.007	0.02	0.003	1.81e-10	-0.07	0.021	0.00217
rs7177	11	Leukocyte	CCND1	A	C	0.53	50.2	0.009	-0.01	0.002	1.43e-12	0	0.015	0.793
rs1007938	12	Leukocyte	ITPR2	G	A	0.4	35.1	0.006	-0.01	0.002	3.26e-09	0.01	0.015	0.332
rs10844682	12	Leukocyte	CD69	C	T	0.34	168.8	0.029	0.03	0.002	1.43e-38	0.01	0.015	0.609
rs11169302	12	Leukocyte	LIMA1	G	T	0.39	96.6	0.016	0.02	0.002	9.45e-23	0	0.015	0.987
rs1895994	12	Leukocyte	KANSL2	A	G	0.32	43.5	0.007	-0.01	0.002	4.35e-11	-0.05	0.015	0.00204
rs59241311	12	Leukocyte	CACNA1C	A	G	0.1	31.3	0.005	-0.02	0.003	2.24e-08	-0.01	0.023	0.729
rs7308123	12	Leukocyte	RHOF	C	T	0.18	58.3	0.01	0.02	0.002	2.29e-14	0.02	0.02	0.437
rs73190675	12	Leukocyte	MYO1H	A	G	0.05	46.1	0.008	0.03	0.004	1.15e-11	-0.01	0.033	0.83
rs739842	12	Leukocyte	HDAC7	C	T	0.64	62.1	0.011	-0.02	0.002	3.44e-15	-0.03	0.016	0.0949
rs759488	12	Leukocyte	IFNG-AS1	C	T	0.7	44.5	0.008	0.01	0.002	2.58e-11	0	0.016	0.919
rs76545872	12	Leukocyte	RP11-284H19.1	A	G	0.19	31.1	0.005	-0.01	0.002	2.5e-08	0.02	0.018	0.225
rs873218	12	Leukocyte	CREBL2	A	G	0.55	41.3	0.007	-0.01	0.002	1.34e-10	0.01	0.014	0.54
rs9330650	12	Leukocyte	RILPL1	G	A	0.22	40.8	0.007	0.01	0.002	1.77e-10	-0.01	0.024	0.566
rs9863	12	Leukocyte	CCDC92	C	T	0.33	91	0.016	-0.02	0.002	1.53e-21	0.01	0.015	0.386
rs12429714	13	Leukocyte	DOCK9	T	C	0.42	35.6	0.006	-0.01	0.002	2.45e-09	-0.01	0.015	0.66
rs2439963	13	Leukocyte	RNF219-AS1	G	A	0.74	35.1	0.006	-0.01	0.002	3.29e-09	-0.01	0.016	0.507
rs55978995	13	Leukocyte	KLF5	A	C	0.17	31.6	0.005	0.01	0.002	1.9e-08	0	0.019	0.877
rs7326825	13	Leukocyte	RCBTB1	A	G	0.7	104.5	0.018	0.02	0.002	1.73e-24	0.01	0.016	0.436
rs806321	13	Leukocyte	DLEU1	T	C	0.53	74.8	0.013	0.02	0.002	5.66e-18	0	0.014	0.814
rs9526795	13	Leukocyte	WDFY2	C	T	0.26	44.5	0.008	-0.01	0.002	2.68e-11	0.02	0.016	0.181
rs10146962	14	Leukocyte	DLK1	C	T	0.34	60.8	0.011	-0.02	0.002	6.45e-15	-0.02	0.015	0.0993
rs11159261	14	Leukocyte	VIPAS39	C	T	0.53	60.3	0.01	-0.01	0.002	8.68e-15	0.02	0.014	0.106
rs7159281	14	Leukocyte	HOMEZ	G	A	0.67	41.3	0.007	-0.01	0.002	1.35e-10	-0.03	0.016	0.102
rs9323285	14	Leukocyte	ATG14	A	C	0.34	37.8	0.007	0.01	0.002	8.19e-10	-0.01	0.015	0.576
rs12905862	15	Leukocyte	RP11-762H8.3	A	G	0.32	31.4	0.005	0.01	0.002	2.15e-08	0	0.015	0.895
rs2469147	15	Leukocyte	LINC01169	G	A	0.16	36.4	0.006	-0.02	0.003	1.67e-09	-0.02	0.019	0.408
rs28576226	15	Leukocyte	CHSY1	A	G	0.12	120.2	0.021	0.03	0.003	6.14e-28	-0.01	0.023	0.563
rs62007171	15	Leukocyte	PSTPIP1	C	T	0.29	56.4	0.01	-0.02	0.002	6.22e-14	0.01	0.016	0.728
rs62019353	15	Leukocyte	IQGAP1	C	T	0.27	32	0.005	0.01	0.002	1.54e-08	-0.02	0.017	0.318
rs112282032	16	Leukocyte	RP11-2C24.5	T	C	0.27	73.6	0.013	-0.02	0.002	9.93e-18	-0.02	0.016	0.254
rs12918121	16	Leukocyte	B3GNT9	T	C	0.02	50.8	0.009	-0.05	0.007	1.08e-12	0.01	0.093	0.956
rs12929950	16	Leukocyte	PKD1	A	G	0.08	69.6	0.013	-0.03	0.004	7.83e-17	0.01	0.029	0.636
rs17232826	16	Leukocyte	FANCA	T	C	0.1	50	0.009	-0.02	0.003	1.6e-12	-0.03	0.025	0.174
rs4984768	16	Leukocyte	CACNA1H	T	G	0.36	35	0.007	0.01	0.002	3.34e-09	0.03	0.017	0.0694
rs7198940	16	Leukocyte	CMIP	T	C	0.52	71.2	0.012	0.02	0.002	3.33e-17	0	0.014	0.842
rs75859969	16	Leukocyte	RP11-429P3.5	C	A	0.16	42.9	0.007	-0.02	0.003	5.94e-11	0.01	0.021	0.674
rs9925985	16	Leukocyte	ITGAM	C	A	0.27	46.2	0.008	-0.01	0.002	1.09e-11	0.03	0.016	0.0962
rs9926183	16	Leukocyte	UBE2I	T	C	0.26	71.5	0.013	0.02	0.002	2.86e-17	0.04	0.016	0.0127
rs9933582	16	Leukocyte	RP11-542M13.2	G	T	0.23	92	0.016	0.02	0.002	9.18e-22	0	0.018	0.857
rs9938104	16	Leukocyte	PLCG2	T	C	0.13	35.1	0.006	-0.02	0.003	3.25e-09	-0.03	0.022	0.189
rs1024091	17	Leukocyte	TUBG1	T	C	0.56	55.7	0.009	0.01	0.002	8.71e-14	0	0.014	0.82
rs1109278	17	Leukocyte	THA1P	G	A	0.48	55.6	0.01	-0.01	0.002	9.32e-14	0.01	0.015	0.341
rs1285254	17	Leukocyte	LINC01979	C	T	0.78	29.9	0.005	-0.01	0.002	4.7e-08	0.01	0.018	0.445
rs12936529	17	Leukocyte	PIGL	T	C	0.48	185.9	0.032	-0.03	0.002	2.74e-42	-0.01	0.014	0.502
rs16964983	17	Leukocyte	NUFIP2	C	T	0.17	80.6	0.014	0.02	0.002	2.89e-19	0.01	0.019	0.757
rs17660636	17	Leukocyte	SYNRG	G	A	0.36	34.4	0.006	0.01	0.002	4.67e-09	-0.01	0.016	0.598
rs2259855	17	Leukocyte	SSH2	C	T	0.53	163.1	0.028	-0.02	0.002	2.66e-37	-0.03	0.014	0.0378
rs2282677	17	Leukocyte	CSHL1	C	T	0.41	34.8	0.006	0.01	0.002	3.79e-09	-0.02	0.015	0.303
rs2428608	17	Leukocyte	CDK5RAP3	T	C	0.56	37.3	0.006	-0.01	0.002	1.05e-09	-0.01	0.015	0.705
rs35111447	17	Leukocyte	RPL31P57	T	C	0.1	33.2	0.006	-0.02	0.003	8.56e-09	0	0.024	0.931
rs35592645	17	Leukocyte	ARRB2	A	C	0.25	67.3	0.011	0.02	0.002	2.38e-16	0.02	0.017	0.334
rs4239149	17	Leukocyte	NBR1	G	A	0.66	70.2	0.012	0.02	0.002	5.58e-17	0.01	0.015	0.413
rs4789229	17	Leukocyte	UNK	T	C	0.64	37.1	0.006	0.01	0.002	1.18e-09	0	0.015	0.926
rs4790752	17	Leukocyte	SCIMP	T	C	0.45	90.4	0.015	-0.02	0.002	2.11e-21	-0.02	0.014	0.13
rs62089697	17	Leukocyte	RAP1GAP2	A	G	0.17	49.1	0.009	0.02	0.003	2.48e-12	0.03	0.019	0.14
rs6502608	17	Leukocyte	CRK	A	G	0.71	50.1	0.009	0.01	0.002	1.5e-12	0.01	0.016	0.628
rs9900613	17	Leukocyte	MXRA7	T	C	0.43	36.9	0.006	-0.01	0.002	1.3e-09	-0.03	0.015	0.0437
rs11874453	18	Leukocyte	CABLES1	A	G	0.53	36.8	0.007	-0.01	0.002	1.36e-09	-0.02	0.016	0.257
rs12956324	18	Leukocyte	CD226	A	C	0.4	54	0.009	0.01	0.002	2.1e-13	0	0.015	0.946
rs67491878	18	Leukocyte	PARD6G	C	A	0.6	33.8	0.006	0.01	0.002	6.15e-09	-0.02	0.015	0.213
rs72982988	18	Leukocyte	RP11-795H16.3	A	G	0.23	33.6	0.006	-0.01	0.002	7.1e-09	-0.04	0.018	0.0314
rs75354229	18	Leukocyte	LINC01478	T	C	0.13	79.1	0.013	0.02	0.003	6.22e-19	-0.01	0.021	0.614
rs8084255	18	Leukocyte	MAPK4	T	C	0.38	109.6	0.019	0.02	0.002	1.26e-25	-0.01	0.015	0.313
rs9304460	18	Leukocyte	MBD2	A	G	0.44	39.1	0.007	0.01	0.002	4.14e-10	-0.01	0.015	0.553
rs11669443	19	Leukocyte	SBNO2	A	G	0.24	37.5	0.007	0.01	0.002	9.5e-10	-0.01	0.017	0.556
rs2194067	19	Leukocyte	ZNF792	T	C	0.42	44.8	0.008	0.01	0.002	2.31e-11	-0.01	0.016	0.728
rs2290669	19	Leukocyte	EPS15L1	C	A	0.79	425.6	0.076	-0.05	0.002	1.52e-94	0	0.018	0.946
rs2358581	19	Leukocyte	ICAM1	G	T	0.73	165.2	0.031	-0.03	0.002	9.36e-38	0.02	0.017	0.373
rs309190	19	Leukocyte	SAE1	C	T	0.89	92.5	0.018	-0.03	0.003	7.05e-22	-0.01	0.024	0.608
rs35112940	19	Leukocyte	CD33	A	G	0.22	134.3	0.023	-0.03	0.002	5.21e-31	-0.05	0.018	0.0143
rs430989	19	Leukocyte		G	T	0.27	43	0.008	-0.01	0.002	5.67e-11	-0.01	0.017	0.603
rs7246841	19	Leukocyte	CNN2	C	T	0.73	102.9	0.02	0.02	0.002	3.78e-24	-0.01	0.018	0.449
rs73036517	19	Leukocyte	EXOC3L2	G	A	0.26	624.5	0.107	-0.05	0.002	1.08e-137	-0.06	0.017	0.000242
rs76378167	19	Leukocyte	LSM4	A	G	0.06	32.8	0.006	0.02	0.004	1.07e-08	-0.02	0.03	0.461
rs1891033	20	Leukocyte	BPI	C	T	0.17	36.7	0.006	0.02	0.002	1.44e-09	0.01	0.02	0.713
rs2904270	20	Leukocyte	PTPN1	A	G	0.52	69	0.012	-0.02	0.002	1.03e-16	0.04	0.014	0.00257
rs34952318	20	Leukocyte	BANF2	A	G	0.05	57.2	0.01	-0.03	0.004	4.24e-14	0.01	0.048	0.795
rs3752562	20	Leukocyte	IFT52	A	G	0.77	37.6	0.006	0.01	0.002	8.97e-10	0	0.017	0.864
rs6045615	20	Leukocyte	RP4-684O24.5	C	A	0.33	95	0.017	-0.02	0.002	1.99e-22	0.01	0.015	0.63
rs6051431	20	Leukocyte	VPS16	T	C	0.35	37.7	0.006	0.01	0.002	8.44e-10	-0.02	0.015	0.103
rs6062468	20	Leukocyte	STMN3	T	C	0.51	31.1	0.006	0.01	0.002	2.46e-08	0.01	0.015	0.401
rs2298695	21	Leukocyte	MCM3AP	C	A	0.4	69.9	0.012	-0.02	0.002	6.51e-17	-0.01	0.015	0.376
rs28574812	21	Leukocyte	NRIP1	G	A	0.16	40	0.007	-0.02	0.003	2.66e-10	0.01	0.02	0.555
rs35990176	21	Leukocyte	CBSL	C	A	0.45	38.2	0.007	0.01	0.002	6.46e-10	-0.02	0.014	0.286
rs990558	21	Leukocyte	RUNX1	T	C	0.36	32.9	0.006	-0.01	0.002	1e-08	0.02	0.015	0.13
rs1033415	22	Leukocyte	MGAT3	G	A	0.65	38.4	0.007	0.01	0.002	6.01e-10	0.01	0.015	0.678
rs12157427	22	Leukocyte	PRR14L	A	G	0.06	32	0.005	-0.02	0.004	1.56e-08	-0.02	0.028	0.478
rs2076211	22	Leukocyte	PNPLA3	T	C	0.16	50.1	0.009	-0.02	0.003	1.53e-12	-0.02	0.02	0.385
rs2857633	22	Leukocyte	CABP7	C	T	0.73	40.1	0.007	-0.01	0.002	2.52e-10	-0.01	0.016	0.501
rs399757	22	Leukocyte	MICAL3	C	T	0.38	46.1	0.009	0.01	0.002	1.16e-11	0	0.015	0.928
rs5746451	22	Leukocyte	BCL2L13	C	T	0.5	111.6	0.019	0.02	0.002	4.61e-26	0	0.014	0.886
rs5746990	22	Leukocyte	IL17RA	A	G	0.62	63.1	0.011	-0.02	0.002	2.05e-15	0	0.015	0.808
© 2022 Luo J et al. JAMA Network Open.

## Sheet: eTable 2
eTable 2. Information of instrumental variables for lymphocyte count.
SNP	chromsome	exposure	Gene	Effect allele	Alternative allele	Effect allele frequency	F statistics	Explained variation (%)	Gene-monocyte association			Gene-AD association
									beta	se	pval	beta	se	pval
rs10875371	1	Lymphocyte	PPIAP7	T	C	0.42	116.8	0.021	-0.02	0.002	3.37e-27	0.02	0.015	0.194
rs11247712	1	Lymphocyte	RPA2	T	C	0.37	103.1	0.018	-0.02	0.002	3.38e-24	-0.01	0.015	0.335
rs113116201	1	Lymphocyte	MIR181A1HG	C	T	0.02	36.1	0.007	0.04	0.007	1.93e-09	0.1	0.056	0.0893
rs113466616	1	Lymphocyte	LIN28A	A	G	0.33	36.3	0.007	0.01	0.002	1.79e-09	0.02	0.016	0.107
rs114323011	1	Lymphocyte	FAF1	G	A	0.04	34.9	0.006	0.03	0.005	3.53e-09	-0.04	0.041	0.363
rs11800059	1	Lymphocyte	GOLPH3L	T	C	0.51	185.2	0.033	-0.03	0.002	3.88e-42	-0.03	0.014	0.0765
rs12021809	1	Lymphocyte	RP11-145A3.1	A	G	0.11	76.2	0.014	-0.03	0.003	2.69e-18	0	0.023	0.911
rs12045893	1	Lymphocyte	OR6P1	T	C	0.25	151.4	0.027	0.03	0.002	9.7e-35	-0.01	0.017	0.767
rs12059564	1	Lymphocyte	IFI16	T	C	0.15	37.8	0.007	0.02	0.003	7.96e-10	-0.01	0.02	0.472
rs12088882	1	Lymphocyte	VCAM1	T	C	0.41	316	0.056	0.03	0.002	1.3e-70	0.02	0.015	0.202
rs12127284	1	Lymphocyte	JAK1	T	C	0.71	64.3	0.012	-0.02	0.002	1.11e-15	-0.01	0.016	0.442
rs12133917	1	Lymphocyte	GPR88	A	C	0.44	67.5	0.012	0.02	0.002	2.15e-16	0.02	0.014	0.122
rs12142033	1	Lymphocyte	MACF1	A	G	0.33	40.8	0.007	-0.01	0.002	1.73e-10	0.03	0.015	0.0488
rs12567173	1	Lymphocyte	AC099791.1	C	T	0.24	36.2	0.006	0.01	0.002	1.78e-09	0.01	0.017	0.646
rs12745411	1	Lymphocyte	RP11-53A1.3	T	G	0.6	74.5	0.013	0.02	0.002	6.32e-18	-0.02	0.015	0.239
rs144520705	1	Lymphocyte	LINC01307	A	C	0.01	33.9	0.007	0.07	0.011	5.93e-09	0.12	0.094	0.211
rs1493694	1	Lymphocyte	NOTCH2	T	C	0.11	43.3	0.008	0.02	0.003	4.78e-11	0	0.023	0.954
rs1894692	1	Lymphocyte	RP1-206D15.6	A	G	0.98	32.7	0.006	-0.04	0.007	1.12e-08	0.06	0.048	0.252
rs2294630	1	Lymphocyte	NBL1	G	A	0.49	46.8	0.008	0.01	0.002	8.15e-12	0.02	0.015	0.121
rs2294752	1	Lymphocyte	SMAP2	G	T	0.24	31.6	0.006	0.01	0.002	1.95e-08	0	0.017	0.93
rs2755253	1	Lymphocyte	SLC35D1	T	C	0.71	222.4	0.039	-0.03	0.002	2.87e-50	-0.03	0.016	0.0426
rs35993840	1	Lymphocyte		C	A	0.07	100.1	0.019	0.04	0.004	1.5e-23	-0.01	0.038	0.743
rs4319365	1	Lymphocyte	LINC01767	A	G	0.54	103.2	0.019	-0.02	0.002	3.26e-24	-0.02	0.014	0.242
rs4619033	1	Lymphocyte	PLEKHA6	G	A	0.27	79.3	0.014	-0.02	0.002	5.73e-19	0	0.016	0.824
rs4660128	1	Lymphocyte	RNU6-968P	C	T	0.9	62.3	0.011	-0.02	0.003	3.12e-15	-0.01	0.024	0.796
rs494091	1	Lymphocyte	LY9	C	T	0.43	202.6	0.036	0.03	0.002	6.35e-46	-0.01	0.014	0.529
rs60633358	1	Lymphocyte	RPL5P6	C	T	0.13	60.7	0.011	-0.02	0.003	7.19e-15	-0.01	0.021	0.789
rs61778219	1	Lymphocyte	CNR2	T	C	0.14	71.7	0.013	0.02	0.003	2.67e-17	0.02	0.028	0.383
rs6700896	1	Lymphocyte	LEPR	T	C	0.38	80.2	0.014	-0.02	0.002	3.67e-19	0.03	0.015	0.0409
rs72740550	1	Lymphocyte	CRB1	A	G	0.22	68.2	0.012	-0.02	0.002	1.58e-16	0.02	0.018	0.266
rs74227709	1	Lymphocyte	GCSAML	A	G	0.07	62.7	0.011	-0.03	0.004	2.51e-15	-0.04	0.032	0.238
rs7527389	1	Lymphocyte	RERE	G	A	0.63	97.3	0.017	-0.02	0.002	6.31e-23	-0.04	0.015	0.00841
rs7529794	1	Lymphocyte	Y_RNA	T	G	0.26	56	0.01	0.02	0.002	7.57e-14	0.06	0.016	8.97e-05
rs7548606	1	Lymphocyte	RP11-15I11.3	G	A	0.63	69.2	0.012	0.02	0.002	9.26e-17	0	0.015	0.887
rs77954449	1	Lymphocyte	UBE4B	G	A	0.03	41.9	0.007	-0.04	0.006	9.78e-11	-0.05	0.047	0.26
rs10179705	2	Lymphocyte	CALCRL	A	G	0.29	105	0.019	-0.02	0.002	1.29e-24	-0.03	0.016	0.0729
rs10191329	2	Lymphocyte	DYSF	A	C	0.18	32.3	0.006	-0.01	0.002	1.39e-08	0.02	0.019	0.23
rs10206961	2	Lymphocyte	VAMP5	T	C	0.42	30.7	0.005	-0.01	0.002	3.1e-08	0.01	0.014	0.466
rs10865331	2	Lymphocyte	RP11-642D6.1	G	A	0.63	42.5	0.008	0.01	0.002	7.38e-11	0	0.015	0.757
rs10932018	2	Lymphocyte	KRT18P39	A	G	0.73	47.5	0.008	-0.01	0.002	5.65e-12	-0.02	0.016	0.301
rs11688289	2	Lymphocyte	SLC8A1	C	T	0.19	38.1	0.007	-0.01	0.002	6.98e-10	0.01	0.018	0.491
rs1177268	2	Lymphocyte	KIAA1841	G	A	0.57	47.6	0.009	-0.01	0.002	5.45e-12	0.01	0.014	0.415
rs11897252	2	Lymphocyte	FN1	T	C	0.23	38.9	0.007	-0.01	0.002	4.69e-10	0.01	0.017	0.536
rs12692735	2	Lymphocyte	COBLL1	T	G	0.36	40.4	0.007	-0.01	0.002	2.17e-10	-0.02	0.015	0.123
rs1448318	2	Lymphocyte	KCNE4	A	G	0.61	83.9	0.015	0.02	0.002	5.49e-20	0.01	0.015	0.474
rs148601577	2	Lymphocyte	ARHGAP15	G	A	0.02	48.3	0.009	-0.05	0.007	3.79e-12	-0.06	0.076	0.431
rs1533298	2	Lymphocyte	ACOXL	T	C	0.72	219.6	0.039	0.03	0.002	1.19e-49	-0.01	0.016	0.431
rs17366643	2	Lymphocyte	ROCK2	C	T	0.54	59.4	0.011	0.01	0.002	1.35e-14	0	0.014	0.825
rs1976055	2	Lymphocyte	ACOXL	A	C	0.16	43.7	0.008	-0.02	0.003	4.05e-11	-0.04	0.02	0.0507
rs2542573	2	Lymphocyte	GPR75-ASB3	C	T	0.33	54.6	0.01	-0.01	0.002	1.52e-13	-0.02	0.015	0.134
rs34030812	2	Lymphocyte	ARHGAP15	C	T	0.37	86.5	0.015	-0.02	0.002	1.49e-20	0.01	0.015	0.399
rs4849169	2	Lymphocyte	PSD4	C	A	0.48	121	0.022	0.02	0.002	4.14e-28	-0.02	0.014	0.288
rs4907236	2	Lymphocyte	RP11-363D14.1	T	C	0.28	30	0.005	0.01	0.002	4.41e-08	0.01	0.016	0.489
rs4972950	2	Lymphocyte	SP140L	A	C	0.11	50.2	0.009	0.02	0.003	1.42e-12	-0.03	0.022	0.178
rs529002	2	Lymphocyte	NOSTRIN	G	T	0.55	34.5	0.006	-0.01	0.002	4.46e-09	0	0.014	0.986
rs55982282	2	Lymphocyte	UBXN2A	A	G	0.14	496	0.089	0.06	0.003	8.71e-110	0.02	0.021	0.299
rs6546881	2	Lymphocyte	DGUOK	T	C	0.66	40.4	0.007	0.01	0.002	2.17e-10	0	0.015	0.888
rs6721663	2	Lymphocyte	AC013460.1	A	G	0.16	101	0.018	-0.03	0.003	9.83e-24	-0.01	0.02	0.756
rs6742799	2	Lymphocyte	RBMS1	C	A	0.2	277.2	0.049	-0.04	0.002	3.54e-62	0.01	0.018	0.673
rs6743068	2	Lymphocyte	ALS2CR12	G	A	0.73	218.9	0.039	0.03	0.002	1.69e-49	0.01	0.016	0.383
rs6755786	2	Lymphocyte	IL18RAP	T	C	0.77	139.2	0.025	0.03	0.002	4.2e-32	0.01	0.017	0.386
rs71420836	2	Lymphocyte	HS6ST1	T	C	0.1	81.7	0.016	0.03	0.003	1.67e-19	0	0.024	0.947
rs73961715	2	Lymphocyte	KYNU	C	T	0.13	300.7	0.053	-0.05	0.003	2.79e-67	-0.01	0.022	0.539
rs7596846	2	Lymphocyte	FAM134A	T	G	0.92	35.8	0.007	-0.02	0.004	2.27e-09	-0.02	0.029	0.544
rs78058190	2	Lymphocyte	PRKAG3	A	G	0.05	95.8	0.022	0.05	0.005	1.36e-22	-0.07	0.053	0.212
rs11505019	3	Lymphocyte	LPP	G	T	0.41	48.6	0.009	-0.01	0.002	3.18e-12	0	0.015	0.856
rs11706384	3	Lymphocyte	RP11-944L7.4	T	G	0.24	147.3	0.026	0.03	0.002	7.44e-34	-0.03	0.017	0.135
rs11712335	3	Lymphocyte	GATA2	C	T	0.27	50.5	0.009	0.02	0.002	1.26e-12	0.01	0.016	0.581
rs12330493	3	Lymphocyte	FECHP1	G	T	0.36	122.2	0.017	0.02	0.002	2.36e-28	0.02	0.015	0.241
rs12636926	3	Lymphocyte	TFDP2	C	T	0.73	40.6	0.007	-0.01	0.002	1.92e-10	0.01	0.016	0.41
rs140763487	3	Lymphocyte	CD200R1	T	C	0.01	37.5	0.007	-0.05	0.008	9.26e-10	0.06	0.057	0.273
rs1491664	3	Lymphocyte	TNIK	A	G	0.2	41.1	0.008	-0.02	0.002	1.54e-10	0	0.022	0.888
rs1991431	3	Lymphocyte	ZBTB38	A	G	0.44	156.1	0.028	0.02	0.002	8.91e-36	-0.02	0.014	0.294
rs2100139	3	Lymphocyte	CD200R1L	C	T	0.66	58.3	0.01	0.02	0.002	2.32e-14	0.02	0.015	0.313
rs2270968	3	Lymphocyte	MCCC1	G	T	0.74	35.6	0.006	-0.01	0.002	2.46e-09	0	0.016	0.878
rs2291900	3	Lymphocyte	TNIK	A	G	0.29	63.7	0.012	0.02	0.002	1.49e-15	0	0.016	0.954
rs2322830	3	Lymphocyte	ITPR1	C	T	0.58	31.2	0.006	-0.01	0.002	2.42e-08	0.02	0.014	0.155
rs332507	3	Lymphocyte	KALRN	C	T	0.22	44.2	0.008	-0.02	0.002	3.12e-11	-0.01	0.017	0.6
rs34423734	3	Lymphocyte		A	C	0.27	30.3	0.005	-0.01	0.002	3.8e-08	0.01	0.016	0.674
rs4685105	3	Lymphocyte	RP11-536I6.2	G	A	0.41	30.6	0.006	-0.01	0.002	3.21e-08	0	0.015	0.927
rs55938093	3	Lymphocyte	CCDC66	T	G	0.53	71.4	0.013	0.02	0.002	3.16e-17	-0.03	0.014	0.028
rs56850780	3	Lymphocyte	ZDHHC19	T	G	0.08	34.9	0.007	-0.02	0.004	3.55e-09	0.01	0.029	0.847
rs62262391	3	Lymphocyte	ADCY5	T	C	0.22	130.4	0.023	-0.03	0.002	3.52e-30	0.06	0.017	0.000452
rs6808949	3	Lymphocyte	SATB1-AS1	C	T	0.11	55.6	0.01	0.02	0.003	9.16e-14	-0.05	0.025	0.0431
rs721377	3	Lymphocyte	RNA5SP124	T	C	0.1	38.7	0.007	0.02	0.003	5.23e-10	0.01	0.024	0.686
rs74280151	3	Lymphocyte	CMC1	T	C	0.17	168	0.024	0.03	0.002	2.22e-38	0	0.019	0.865
rs77057307	3	Lymphocyte	FOXP1	A	G	0.04	31.5	0.006	0.03	0.005	2.08e-08	0.03	0.046	0.462
rs77101566	3	Lymphocyte	FOXP1	A	G	0.04	38.8	0.007	0.03	0.005	4.94e-10	-0.01	0.053	0.854
rs77265382	3	Lymphocyte	IGF2BP2	T	C	0.05	50.6	0.009	-0.03	0.005	1.17e-12	0.01	0.038	0.697
rs9835571	3	Lymphocyte	RP11-731C17.1	G	T	0.69	116.8	0.021	0.02	0.002	3.49e-27	0	0.015	0.924
rs9864087	3	Lymphocyte	SPTSSB	C	T	0.58	53.8	0.01	0.01	0.002	2.4e-13	0.01	0.014	0.297
rs9864216	3	Lymphocyte	MED12L	A	G	0.78	109.3	0.02	0.02	0.002	1.57e-25	0.04	0.017	0.0105
rs10027415	4	Lymphocyte	ANTXR2	T	C	0.53	143	0.013	-0.02	0.001	6.33e-33	-0.01	0.014	0.522
rs12640189	4	Lymphocyte	ABLIM2	T	C	0.18	39.5	0.008	0.02	0.003	3.4e-10	-0.01	0.02	0.764
rs13105987	4	Lymphocyte	RP11-500G9.1	A	G	0.27	465.3	0.083	0.05	0.002	3.64e-103	0.01	0.017	0.57
rs13133642	4	Lymphocyte	RP11-83C7.1	C	T	0.68	1073.5	0.191	0.07	0.002	1e-200	0.02	0.016	0.289
rs1344603	4	Lymphocyte	TBC1D1	C	T	0.68	210.5	0.038	0.03	0.002	1.19e-47	-0.01	0.016	0.621
rs1431545	4	Lymphocyte	GPRIN3	T	C	0.65	106.9	0.02	0.02	0.002	5.05e-25	-0.01	0.015	0.521
rs2282680	4	Lymphocyte	GC	T	C	0.29	43.2	0.008	-0.01	0.002	4.98e-11	0.04	0.016	0.00924
rs2298979	4	Lymphocyte	EGF	A	G	0.41	103.2	0.018	-0.02	0.002	3.2e-24	0.03	0.015	0.062
rs309375	4	Lymphocyte	RP11-170N16.1	A	C	0.57	96.9	0.018	0.02	0.002	7.84e-23	0.02	0.015	0.112
rs34499378	4	Lymphocyte	BANK1	A	G	0.33	30.6	0.005	0.01	0.002	3.27e-08	-0.01	0.015	0.674
rs3822030	4	Lymphocyte	IDUA	T	G	0.57	30.5	0.006	0.01	0.002	3.48e-08	0.04	0.015	0.0116
rs4696314	4	Lymphocyte	FHDC1	C	T	0.52	55.6	0.01	0.01	0.002	9.33e-14	0.01	0.015	0.634
rs4833031	4	Lymphocyte	RP11-600L4.1	C	T	0.14	43	0.008	0.02	0.003	5.7e-11	-0.02	0.022	0.351
rs5026470	4	Lymphocyte	MANBA	G	A	0.52	380	0.068	0.04	0.002	1.45e-84	-0.01	0.015	0.729
rs58408429	4	Lymphocyte	REST	C	T	0.19	94.6	0.017	-0.02	0.002	2.42e-22	-0.02	0.018	0.204
rs62334097	4	Lymphocyte	DDX60L	G	A	0.11	39.5	0.007	-0.02	0.003	3.38e-10	0	0.023	0.975
rs6554158	4	Lymphocyte	RP11-231C18.3	A	G	0.23	40.2	0.007	0.01	0.002	2.34e-10	0.01	0.017	0.722
rs73142294	4	Lymphocyte	RP11-500G9.1	T	C	0.25	47	0.009	0.02	0.002	7.51e-12	0.06	0.018	0.00248
rs74408817	4	Lymphocyte	PDGFC	A	C	0.08	44.9	0.008	-0.02	0.003	2.1e-11	0.02	0.025	0.324
rs7661349	4	Lymphocyte	TET2	C	T	0.64	165.5	0.029	0.03	0.002	7.87e-38	-0.03	0.015	0.0494
rs7696969	4	Lymphocyte	INPP4B	G	T	0.62	38	0.007	-0.01	0.002	7.36e-10	0	0.015	0.953
rs10076701	5	Lymphocyte	PDLIM4	C	T	0.56	143.3	0.026	-0.02	0.002	5.52e-33	0.01	0.014	0.316
rs11134475	5	Lymphocyte	CTC-207P7.1	G	A	0.64	52.5	0.009	-0.01	0.002	4.42e-13	0.01	0.015	0.488
rs11567701	5	Lymphocyte	IL7R	T	G	0.26	641	0.114	0.05	0.002	2.4e-141	0	0.016	0.958
rs11742873	5	Lymphocyte	SQSTM1	T	C	0.84	40.8	0.008	-0.02	0.003	1.75e-10	-0.01	0.02	0.546
rs17055818	5	Lymphocyte	CTC-207P7.1	C	T	0.25	186.4	0.033	-0.03	0.002	2.15e-42	0.02	0.017	0.345
rs2161118	5	Lymphocyte	HMP19	C	T	0.33	29.9	0.006	0.01	0.002	4.74e-08	-0.02	0.016	0.19
rs247557	5	Lymphocyte	MEF2C-AS1	G	T	0.52	33.9	0.006	-0.01	0.002	6.05e-09	0.02	0.015	0.189
rs251391	5	Lymphocyte	CTB-1I21.1	T	C	0.75	82.3	0.015	0.02	0.002	1.21e-19	0	0.017	0.805
rs251398	5	Lymphocyte	PIK3R1	C	T	0.45	81	0.015	-0.02	0.002	2.39e-19	-0.02	0.015	0.254
rs2548256	5	Lymphocyte	ST8SIA4	T	G	0.62	51.8	0.009	0.01	0.002	6.49e-13	0.03	0.015	0.0864
rs28710104	5	Lymphocyte	AC116606.1	G	A	0.68	49.8	0.009	-0.01	0.002	1.75e-12	0	0.015	0.88
rs304154	5	Lymphocyte	MEF2C	C	T	0.31	34.2	0.006	0.01	0.002	5e-09	-0.02	0.016	0.284
rs3992621	5	Lymphocyte	DMXL1	C	T	0.54	30.1	0.005	-0.01	0.002	4.31e-08	0	0.014	0.883
rs419470	5	Lymphocyte	RP11-260E18.1	G	A	0.72	51	0.009	0.01	0.002	9.5e-13	0	0.016	0.912
rs4406174	5	Lymphocyte	LPCAT1	T	C	0.1	31.3	0.006	0.02	0.003	2.27e-08	0	0.024	0.954
rs444613	5	Lymphocyte	CTB-95D12.1	G	A	0.42	64.5	0.012	0.02	0.002	1e-15	0	0.015	0.876
rs55977949	5	Lymphocyte	EBF1	A	G	0.1	91.6	0.016	-0.03	0.003	1.15e-21	-0.04	0.024	0.083
rs58265751	5	Lymphocyte	RP11-257I8.2	C	T	0.52	40.9	0.007	-0.01	0.002	1.61e-10	-0.03	0.015	0.0522
rs678393	5	Lymphocyte	TMEM171	G	T	0.26	49.3	0.009	-0.02	0.002	2.32e-12	0.03	0.017	0.127
rs73239280	5	Lymphocyte	TNFAIP8	A	G	0.2	180.2	0.032	-0.03	0.002	4.72e-41	-0.01	0.018	0.449
rs78270096	5	Lymphocyte	RPL7L1P4	A	G	0.07	78.6	0.016	-0.03	0.004	7.79e-19	-0.02	0.035	0.579
rs1050979	6	Lymphocyte	IRF4	G	A	0.53	166.9	0.03	0.02	0.002	3.97e-38	-0.01	0.014	0.647
rs1132352	6	Lymphocyte	FAM65B	C	A	0.54	160.1	0.029	-0.02	0.002	1.15e-36	0	0.014	0.733
rs12190136	6	Lymphocyte	ACTG1P9	A	G	0.53	39.2	0.007	0.01	0.002	3.99e-10	0.01	0.014	0.51
rs12526696	6	Lymphocyte	SCML4	A	G	0.16	193.5	0.038	0.04	0.003	6.06e-44	-0.01	0.019	0.665
rs1291414	6	Lymphocyte	ZFP57	T	C	0.3	35.1	0.006	0.01	0.002	3.18e-09	0.02	0.016	0.324
rs13199519	6	Lymphocyte	PPIL6	A	G	0.3	43.1	0.008	-0.01	0.002	5.37e-11	0.02	0.015	0.158
rs17710008	6	Lymphocyte	MYCT1	A	G	0.18	70.7	0.013	0.02	0.002	4.45e-17	0	0.02	0.962
rs2294421	6	Lymphocyte	ADTRP	C	T	0.43	31.5	0.006	-0.01	0.002	2.07e-08	0.03	0.015	0.06
rs2294861	6	Lymphocyte	ELOVL5	T	C	0.29	84.6	0.015	0.02	0.002	3.84e-20	-0.01	0.016	0.719
rs2327531	6	Lymphocyte	RP11-394G3.2	G	A	0.21	50.9	0.009	0.02	0.002	9.93e-13	-0.04	0.018	0.0375
rs2442718	6	Lymphocyte	HLA-B	T	C	0.37	212.2	0.038	-0.03	0.002	5.38e-48	-0.02	0.017	0.141
rs3134754	6	Lymphocyte	TBC1D22B	G	A	0.45	702.8	0.126	-0.05	0.002	8.67e-155	-0.02	0.016	0.223
rs41267765	6	Lymphocyte	TAGAP	T	C	0.02	50.5	0.009	-0.05	0.006	1.24e-12	0.11	0.047	0.016
rs4368798	6	Lymphocyte	ABT1	G	A	0.43	41.7	0.007	0.01	0.002	1.07e-10	0.03	0.015	0.0508
rs4714431	6	Lymphocyte	TREML2	C	A	0.37	30.1	0.005	-0.01	0.002	4.15e-08	0.02	0.015	0.182
rs4869745	6	Lymphocyte	CCDC170	T	C	0.29	36.4	0.006	0.01	0.002	1.61e-09	0	0.016	0.826
rs607465	6	Lymphocyte	RREB1	G	A	0.07	79.6	0.014	0.03	0.004	4.83e-19	0.04	0.027	0.108
rs62389639	6	Lymphocyte	RP11-146I2.1	G	A	0.17	45	0.009	0.02	0.003	2.03e-11	0.03	0.025	0.207
rs6926219	6	Lymphocyte	HSF2	A	G	0.55	200	0.036	0.03	0.002	2.23e-45	-0.02	0.015	0.284
rs6929523	6	Lymphocyte	FKBP5	G	A	0.71	67.2	0.012	0.02	0.002	2.58e-16	-0.01	0.016	0.427
rs707833	6	Lymphocyte	JARID2	A	G	0.64	58.2	0.01	0.02	0.002	2.51e-14	0	0.015	0.851
rs71536554	6	Lymphocyte	HLA-DRB6	C	T	0.15	178.1	0.063	-0.05	0.004	1.38e-40	0.07	0.084	0.412
rs72835315	6	Lymphocyte	RP11-157J24.2	C	T	0.06	69.7	0.014	0.04	0.004	7.09e-17	-0.02	0.031	0.599
rs72928038	6	Lymphocyte	BACH2	A	G	0.18	180.4	0.032	-0.03	0.002	4.24e-41	0.01	0.02	0.766
rs74526869	6	Lymphocyte	TAF8	A	G	0.13	148.7	0.027	0.03	0.003	3.6e-34	0.05	0.023	0.0326
rs75628831	6	Lymphocyte	CASC15	A	G	0.09	77.5	0.015	0.03	0.003	1.38e-18	0.03	0.029	0.396
rs7757316	6	Lymphocyte	PPARD	G	A	0.08	197.3	0.035	-0.05	0.004	8.7e-45	0.04	0.025	0.119
rs9328393	6	Lymphocyte	RP3-429O6.1	A	C	0.67	134.1	0.024	0.02	0.002	5.74e-31	0.01	0.016	0.453
rs9375486	6	Lymphocyte	RP11-394G3.2	T	C	0.38	50.2	0.009	-0.01	0.002	1.4e-12	0.01	0.015	0.479
rs10237524	7	Lymphocyte	GBAS	A	G	0.33	91.3	0.016	-0.02	0.002	1.35e-21	0.01	0.015	0.454
rs10245472	7	Lymphocyte	EGFR	A	G	0.18	40.9	0.007	-0.02	0.002	1.65e-10	0.04	0.019	0.0225
rs10480003	7	Lymphocyte	AMZ1	G	A	0.45	47.8	0.009	-0.01	0.002	4.97e-12	0	0.015	0.986
rs11761199	7	Lymphocyte	IRF5	G	A	0.45	31.7	0.006	-0.01	0.002	1.84e-08	-0.02	0.015	0.252
rs149984502	7	Lymphocyte	FIGNL1	T	C	0.02	46.1	0.008	0.05	0.007	1.18e-11	-0.06	0.056	0.271
rs17138740	7	Lymphocyte	HDAC9	G	A	0.21	33.8	0.006	-0.01	0.002	6.13e-09	0.04	0.018	0.0145
rs2727487	7	Lymphocyte	UBE2H	C	A	0.63	41.7	0.007	-0.01	0.002	1.08e-10	0.01	0.015	0.439
rs2908425	7	Lymphocyte	ACTB	A	G	0.33	48.3	0.009	0.01	0.002	3.78e-12	0.05	0.016	0.00356
rs35114152	7	Lymphocyte	RP11-632K21.7	G	A	0.23	118.2	0.021	0.02	0.002	1.73e-27	0.01	0.017	0.409
rs35121828	7	Lymphocyte	CCDC126	A	G	0.26	37	0.007	0.01	0.002	1.22e-09	0.02	0.017	0.144
rs4718976	7	Lymphocyte	AUTS2	C	T	0.69	73.4	0.014	-0.02	0.002	1.1e-17	-0.02	0.016	0.276
rs62485905	7	Lymphocyte	ZC3HAV1	T	C	0.55	86	0.015	-0.02	0.002	1.97e-20	-0.02	0.015	0.251
rs62621812	7	Lymphocyte	ZNF800	A	G	0.02	67.1	0.013	0.06	0.007	2.73e-16	-0.07	0.059	0.208
rs6955702	7	Lymphocyte	AC091801.1	G	A	0.52	135.2	0.025	-0.02	0.002	3.36e-31	0.01	0.015	0.727
rs6966893	7	Lymphocyte	ELMO1	A	G	0.18	57.3	0.01	0.02	0.002	3.91e-14	0	0.019	0.923
rs73165514	7	Lymphocyte	AOC1	A	G	0.09	38.6	0.007	0.02	0.003	5.47e-10	0.02	0.025	0.505
rs75049211	7	Lymphocyte	TES	T	C	0.04	39.5	0.007	-0.03	0.005	3.42e-10	0.05	0.042	0.241
rs7780328	7	Lymphocyte	CYP3A5	G	A	0.07	97.9	0.017	0.04	0.004	4.75e-23	0.02	0.032	0.592
rs7790229	7	Lymphocyte	BRI3	A	G	0.49	40.8	0.007	0.01	0.002	1.71e-10	0	0.014	0.977
rs7802739	7	Lymphocyte	LINC-PINT	T	C	0.79	90.6	0.016	-0.02	0.002	1.85e-21	0	0.017	0.889
rs78976959	7	Lymphocyte	POP7	A	G	0.04	46.7	0.008	0.03	0.005	8.41e-12	0.02	0.033	0.56
rs80006387	7	Lymphocyte	SUGCT	G	A	0.03	33.7	0.006	-0.03	0.005	6.59e-09	-0.09	0.046	0.0422
rs9920	7	Lymphocyte	CAV1	C	T	0.1	90.3	0.016	0.03	0.003	2.15e-21	0.03	0.023	0.154
rs10109370	8	Lymphocyte	MSC-AS1	A	C	0.24	72	0.013	-0.02	0.002	2.26e-17	-0.02	0.017	0.273
rs10503147	8	Lymphocyte	FBXO25	T	C	0.09	37.9	0.007	0.02	0.003	7.48e-10	0.07	0.025	0.00772
rs10956401	8	Lymphocyte	PVT1	A	G	0.35	161.8	0.029	-0.03	0.002	5.05e-37	-0.01	0.015	0.484
rs113142693	8	Lymphocyte	RBPMS	C	T	0.25	59.2	0.011	-0.02	0.002	1.46e-14	0.04	0.017	0.0247
rs117934175	8	Lymphocyte	RP11-91P17.1	A	G	0.04	82.5	0.015	-0.04	0.005	1.12e-19	-0.11	0.037	0.00463
rs1264593	8	Lymphocyte	KB-1562D12.1	T	G	0.49	58.5	0.011	0.01	0.002	2.15e-14	-0.02	0.014	0.116
rs13276352	8	Lymphocyte	FDFT1	C	T	0.21	35.9	0.006	0.01	0.002	2.15e-09	-0.01	0.018	0.74
rs1384804	8	Lymphocyte	ZC2HC1A	A	C	0.75	527.4	0.095	-0.05	0.002	1.08e-116	-0.02	0.016	0.326
rs1533065	8	Lymphocyte	PEBP4	T	C	0.35	70.5	0.013	0.02	0.002	4.95e-17	0	0.015	0.768
rs17180155	8	Lymphocyte	ZFPM2	C	T	0.39	33.1	0.006	-0.01	0.002	9.21e-09	0	0.015	0.756
rs2055101	8	Lymphocyte	SAMD12-AS1	T	C	0.53	49.7	0.009	-0.01	0.002	1.84e-12	0.03	0.014	0.0715
rs2453628	8	Lymphocyte	RGS22	A	G	0.53	32.2	0.006	0.01	0.002	1.39e-08	-0.01	0.014	0.6
rs2980821	8	Lymphocyte	RP11-470M17.2	A	C	0.43	47.8	0.009	-0.01	0.002	4.97e-12	-0.01	0.014	0.439
rs2980888	8	Lymphocyte	RP11-136O12.2	C	T	0.7	55.1	0.01	-0.02	0.002	1.21e-13	0.02	0.016	0.328
rs4737010	8	Lymphocyte	ANK1	A	G	0.23	140.3	0.025	0.03	0.002	2.47e-32	0	0.018	0.802
rs56094005	8	Lymphocyte	DOK2	G	A	0.04	72.7	0.013	-0.04	0.005	1.61e-17	-0.03	0.04	0.403
rs6474359	8	Lymphocyte	ANK1	C	T	0.04	105.3	0.019	-0.05	0.005	1.13e-24	0.06	0.043	0.166
rs6586777	8	Lymphocyte	PSD3	A	C	0.44	45.2	0.008	-0.01	0.002	1.79e-11	0	0.014	0.909
rs7007986	8	Lymphocyte	SLC45A4	A	G	0.6	119.6	0.023	-0.02	0.002	8.5e-28	-0.01	0.015	0.62
rs75653581	8	Lymphocyte	RP11-38H17.1	T	C	0.01	47.6	0.009	0.06	0.009	5.45e-12	0.15	0.088	0.0912
rs7839516	8	Lymphocyte	LINC01301	C	T	0.37	62.3	0.011	0.02	0.002	3.08e-15	0.02	0.015	0.103
rs1002607	9	Lymphocyte	RNY4P18	C	T	0.59	45.1	0.008	-0.01	0.002	1.93e-11	0	0.014	0.941
rs10761129	9	Lymphocyte	ROR2	T	C	0.67	32	0.006	0.01	0.002	1.62e-08	0.01	0.015	0.392
rs10814138	9	Lymphocyte	FAM205A	A	C	0.31	44.6	0.008	-0.01	0.002	2.55e-11	-0.03	0.016	0.0885
rs10965124	9	Lymphocyte		G	T	0.09	48.5	0.009	-0.02	0.003	3.42e-12	-0.01	0.025	0.702
rs10985915	9	Lymphocyte	STRBP	G	A	0.11	56.2	0.01	-0.02	0.003	6.9e-14	0.02	0.024	0.35
rs1971429	9	Lymphocyte	PRSS3	A	C	0.73	36	0.006	0.01	0.002	2.01e-09	-0.01	0.016	0.644
rs2065500	9	Lymphocyte	CDKN2B-AS1	G	A	0.16	346.2	0.062	-0.05	0.003	3.29e-77	-0.01	0.02	0.647
rs2295797	9	Lymphocyte	TLN1	C	T	0.3	93.2	0.017	0.02	0.002	4.99e-22	-0.01	0.016	0.73
rs2313532	9	Lymphocyte	ABL1	A	G	0.4	54.2	0.01	-0.01	0.002	1.87e-13	-0.01	0.014	0.454
rs2807303	9	Lymphocyte	TLE4	A	G	0.35	117.2	0.021	0.02	0.002	2.79e-27	0.01	0.015	0.324
rs35010780	9	Lymphocyte	KIF27	A	G	0.13	54.9	0.01	-0.02	0.003	1.3e-13	-0.03	0.022	0.145
rs3739756	9	Lymphocyte	ERCC6L2	C	T	0.04	39.8	0.007	-0.03	0.005	2.88e-10	0	0.04	0.944
rs3761846	9	Lymphocyte	TRAF1	T	C	0.57	115.6	0.021	0.02	0.002	6.26e-27	-0.01	0.015	0.513
rs4880192	9	Lymphocyte	FUT7	G	A	0.72	178.4	0.035	0.03	0.002	1.16e-40	0.02	0.017	0.277
rs501461	9	Lymphocyte	GLIS3	T	G	0.6	83.5	0.015	-0.02	0.002	6.76e-20	0	0.015	0.858
rs616154	9	Lymphocyte	ABO	T	C	0.51	30.1	0.005	-0.01	0.002	4.19e-08	0	0.015	0.781
rs61750929	9	Lymphocyte	PCNPP2	T	C	0.06	292.8	0.053	-0.07	0.004	1.36e-65	0.04	0.03	0.176
rs6475476	9	Lymphocyte	FOCAD	G	A	0.37	30.7	0.006	0.01	0.002	3.12e-08	0.01	0.016	0.477
rs7855586	9	Lymphocyte	PALM2-AKAP2	G	A	0.29	50.9	0.009	0.01	0.002	1.03e-12	-0.04	0.016	0.0186
rs10748526	10	Lymphocyte	TSPAN14	C	T	0.79	42.3	0.008	0.02	0.002	7.88e-11	0.08	0.018	1.56e-05
rs10762264	10	Lymphocyte	HKDC1	A	G	0.68	100.8	0.018	-0.02	0.002	1.06e-23	0.01	0.015	0.386
rs10794175	10	Lymphocyte	FAM53B	T	G	0.42	112.8	0.022	-0.02	0.002	2.5e-26	-0.01	0.015	0.445
rs10823631	10	Lymphocyte	SGPL1	G	A	0.33	71.4	0.013	-0.02	0.002	3.11e-17	-0.02	0.015	0.134
rs1399180	10	Lymphocyte	GATA3	C	T	0.83	104.4	0.019	0.03	0.003	1.82e-24	0.04	0.02	0.0539
rs1923403	10	Lymphocyte	RP11-433J20.1	G	A	0.92	31.9	0.006	0.02	0.004	1.68e-08	-0.02	0.025	0.356
rs2462017	10	Lymphocyte	KIAA1462	A	G	0.65	48.9	0.009	0.01	0.002	2.87e-12	-0.02	0.015	0.126
rs2992263	10	Lymphocyte	APBB1IP	A	G	0.61	109.2	0.02	-0.02	0.002	1.58e-25	0.01	0.015	0.421
rs34664889	10	Lymphocyte	Y_RNA	A	C	0.16	62.7	0.011	0.02	0.003	2.47e-15	0.02	0.02	0.415
rs41317270	10	Lymphocyte	PIK3AP1	T	C	0.18	55.5	0.01	-0.02	0.002	9.82e-14	0.01	0.019	0.77
rs4948492	10	Lymphocyte	ARID5B	T	C	0.66	120.3	0.022	-0.02	0.002	5.69e-28	0.03	0.015	0.0967
rs4948822	10	Lymphocyte	AL512640.1	G	T	0.23	32.4	0.006	0.01	0.002	1.32e-08	0.02	0.017	0.143
rs58667319	10	Lymphocyte	CYP2C19	T	C	0.12	64.6	0.012	-0.02	0.003	9.91e-16	0.02	0.022	0.355
rs603424	10	Lymphocyte	PKD2L1	A	G	0.17	67	0.012	0.02	0.002	2.78e-16	-0.03	0.018	0.0571
rs61850684	10	Lymphocyte	VSTM4	A	G	0.23	209	0.038	-0.03	0.002	2.59e-47	0	0.017	0.949
rs7071131	10	Lymphocyte	GRK5	G	A	0.5	66.4	0.013	-0.02	0.002	3.85e-16	0.01	0.014	0.716
rs7093481	10	Lymphocyte	CXCL12	G	A	0.31	65.3	0.012	-0.02	0.002	6.84e-16	0.01	0.015	0.737
rs780669	10	Lymphocyte	SLC29A3	T	C	0.89	51.9	0.01	-0.02	0.003	5.95e-13	-0.03	0.023	0.195
rs7893800	10	Lymphocyte	ABI1	A	G	0.39	30.5	0.005	0.01	0.002	3.43e-08	0.01	0.015	0.494
rs7924213	10	Lymphocyte	DCLRE1C	A	G	0.31	41.6	0.008	-0.01	0.002	1.18e-10	0	0.016	0.992
rs80177247	10	Lymphocyte	RP11-445P17.3	G	A	0.17	31.8	0.006	-0.01	0.003	1.76e-08	-0.01	0.02	0.699
rs8181326	10	Lymphocyte	ARHGAP19	A	G	0.66	38.1	0.007	0.01	0.002	6.99e-10	0	0.015	0.853
rs1017875	11	Lymphocyte	PTPRJ	T	C	0.2	235.2	0.042	-0.04	0.002	5.01e-53	0.04	0.018	0.0176
rs10838634	11	Lymphocyte	LRP4	G	A	0.9	66.9	0.012	-0.03	0.003	3e-16	-0.02	0.024	0.456
rs11218725	11	Lymphocyte	UBASH3B	G	A	0.38	284.2	0.051	0.03	0.002	1.03e-63	0.03	0.015	0.0391
rs11224302	11	Lymphocyte	RN7SL222P	T	C	0.1	145.6	0.026	-0.04	0.003	1.73e-33	0.01	0.023	0.825
rs11231804	11	Lymphocyte	AP006288.1	T	C	0.01	35.3	0.008	0.07	0.012	2.85e-09	0.25	0.105	0.017
rs11246147	11	Lymphocyte	PKP3	T	C	0.55	33	0.006	0.01	0.002	9.52e-09	0	0.015	0.909
rs1893033	11	Lymphocyte	CBL	T	C	0.07	61.1	0.011	-0.03	0.004	5.7e-15	0.01	0.027	0.694
rs2298552	11	Lymphocyte	MS4A12	T	C	0.53	76.2	0.014	0.02	0.002	2.71e-18	-0.02	0.014	0.26
rs61867141	11	Lymphocyte	LSP1	A	G	0.19	45.8	0.009	-0.02	0.003	1.37e-11	0	0.02	0.816
rs7127911	11	Lymphocyte	RP11-264E20.1	T	G	0.27	126	0.023	0.02	0.002	3.44e-29	-0.02	0.017	0.182
rs744222	11	Lymphocyte	CD82	C	T	0.67	32.4	0.006	-0.01	0.002	1.26e-08	-0.01	0.016	0.599
rs74679312	11	Lymphocyte	SCGB1A1	G	A	0.06	53.8	0.01	0.03	0.004	2.28e-13	-0.01	0.04	0.848
rs74911261	11	Lymphocyte	KDELC2	A	G	0.03	55.7	0.01	0.04	0.006	8.68e-14	-0.07	0.049	0.145
rs77876222	11	Lymphocyte	CLCF1	T	C	0.02	40.1	0.008	0.04	0.007	2.53e-10	-0.07	0.062	0.267
rs79805393	11	Lymphocyte	ETS1	C	T	0.17	46.3	0.008	0.02	0.003	1.04e-11	-0.01	0.02	0.57
rs949349	11	Lymphocyte	ME3	C	T	0.27	44.1	0.008	0.01	0.002	3.26e-11	0	0.016	0.824
rs10466905	12	Lymphocyte	LTBR	A	G	0.19	634.3	0.118	0.06	0.002	7.1e-140	0	0.018	0.913
rs10774624	12	Lymphocyte	RP3-473L9.4	A	G	0.51	2097	0.385	-0.09	0.002	1e-200	0.03	0.015	0.0468
rs10783340	12	Lymphocyte	CERS5	G	A	0.64	36.8	0.007	-0.01	0.002	1.34e-09	0.02	0.015	0.199
rs10846577	12	Lymphocyte	DNAH10	C	T	0.44	53.8	0.01	-0.01	0.002	2.37e-13	0	0.014	0.79
rs11052877	12	Lymphocyte	CD69	G	A	0.37	1237	0.221	0.07	0.002	1e-200	0.01	0.015	0.311
rs11168249	12	Lymphocyte	HDAC7	C	T	0.46	101.9	0.019	-0.02	0.002	6.04e-24	-0.01	0.014	0.448
rs1118866	12	Lymphocyte	IFNG-AS1	T	C	0.7	50.7	0.009	0.01	0.002	1.1e-12	0	0.016	0.957
rs12811832	12	Lymphocyte	COL2A1	A	G	0.35	65.6	0.012	-0.02	0.002	5.99e-16	-0.02	0.015	0.112
rs1371076	12	Lymphocyte	RP11-567C2.1	C	T	0.74	48.1	0.009	0.01	0.002	4.22e-12	-0.01	0.016	0.61
rs147700878	12	Lymphocyte	FGD4	A	G	0.04	31.2	0.006	0.03	0.005	2.39e-08	0.03	0.035	0.402
rs2068485	12	Lymphocyte	ADIPOR2	G	T	0.45	31.1	0.006	0.01	0.002	2.55e-08	0	0.014	0.86
rs2369391	12	Lymphocyte	NINJ2	C	A	0.49	78.8	0.014	-0.02	0.002	7.43e-19	0.02	0.015	0.0917
rs28533432	12	Lymphocyte	KMT5A	T	C	0.7	142.8	0.026	-0.03	0.002	7.17e-33	0.02	0.017	0.158
rs34229224	12	Lymphocyte	RP11-162P23.2	A	G	0.01	35.4	0.006	-0.05	0.008	2.78e-09	0.09	0.092	0.301
rs4578474	12	Lymphocyte	CCND2-AS1	G	A	0.27	33.5	0.006	-0.01	0.002	7.47e-09	0.01	0.017	0.532
rs4760278	12	Lymphocyte	R3HDM2	A	C	0.22	38.2	0.007	-0.01	0.002	6.48e-10	0.01	0.018	0.714
rs6487543	12	Lymphocyte	RP11-283G6.4	A	G	0.77	74.6	0.014	0.02	0.002	6.2e-18	0.03	0.018	0.14
rs6488548	12	Lymphocyte	APOLD1	A	C	0.6	78.3	0.014	0.02	0.002	9.43e-19	0.03	0.015	0.0976
rs67516712	12	Lymphocyte	ATP6V0A2	A	G	0.42	60.1	0.011	0.01	0.002	9.11e-15	0.02	0.015	0.206
rs7308380	12	Lymphocyte	POC1B	C	A	0.75	53.7	0.01	0.02	0.002	2.47e-13	0	0.016	0.843
rs73105786	12	Lymphocyte	LINC00935	A	G	0.32	55.9	0.01	-0.02	0.002	7.76e-14	-0.05	0.016	0.00204
rs7312770	12	Lymphocyte	ERBB3	T	C	0.51	39.9	0.007	0.01	0.002	2.8e-10	0.01	0.015	0.628
rs73207610	12	Lymphocyte	NAA25	T	G	0.03	33.7	0.006	-0.03	0.006	6.65e-09	0.11	0.055	0.0484
rs74344617	12	Lymphocyte	CCDC38	A	G	0.19	30.3	0.005	-0.01	0.002	3.79e-08	0.01	0.018	0.686
rs78983078	12	Lymphocyte	NAA25	A	G	0.01	40.5	0.007	-0.06	0.01	2.07e-10	0.09	0.088	0.333
rs937283	12	Lymphocyte	MDM2	G	A	0.41	30.3	0.005	0.01	0.002	3.72e-08	0	0.015	0.812
rs12586002	13	Lymphocyte	UBAC2	G	T	0.35	47.8	0.009	-0.01	0.002	4.87e-12	0	0.015	0.756
rs1320472	13	Lymphocyte	RASA3	C	T	0.46	50	0.009	-0.01	0.002	1.57e-12	-0.02	0.015	0.104
rs1523178	13	Lymphocyte	DLEU1	C	A	0.22	125.7	0.023	-0.03	0.002	3.86e-29	0.02	0.017	0.344
rs2847468	13	Lymphocyte	COL4A1	T	C	0.26	30.8	0.006	-0.01	0.002	2.94e-08	0.02	0.016	0.294
rs67483792	13	Lymphocyte	RPS10P21	T	C	0.04	55.9	0.01	-0.04	0.005	8.06e-14	-0.03	0.037	0.472
rs7983682	13	Lymphocyte	LINC00462	T	C	0.32	45.8	0.008	0.01	0.002	1.34e-11	0.02	0.016	0.175
rs912416	13	Lymphocyte	DLEU1	C	A	0.45	39.4	0.007	-0.01	0.002	3.58e-10	0.01	0.015	0.542
rs9525619	13	Lymphocyte	RP11-413N19.2	T	C	0.53	114.6	0.02	-0.02	0.002	1.08e-26	-0.01	0.014	0.571
rs9532679	13	Lymphocyte	ELF1	C	A	0.15	143	0.027	-0.03	0.003	6.33e-33	0.01	0.022	0.76
rs9534338	13	Lymphocyte	LCP1	C	T	0.46	63.9	0.011	0.02	0.002	1.38e-15	0.03	0.015	0.0338
rs9592965	13	Lymphocyte	KLF12	C	A	0.33	51.2	0.009	-0.01	0.002	8.83e-13	0.02	0.015	0.266
rs11160706	14	Lymphocyte	TRAF3	A	G	0.22	177.2	0.032	0.03	0.002	2.12e-40	-0.03	0.017	0.0493
rs112992671	14	Lymphocyte	LINC01588	A	G	0.05	33.2	0.006	-0.03	0.005	8.35e-09	-0.02	0.036	0.621
rs1966865	14	Lymphocyte	ZBTB1	A	G	0.32	178.1	0.032	0.03	0.002	1.36e-40	0.02	0.015	0.207
rs2057340	14	Lymphocyte	RP11-561B11.1	G	A	0.65	47.9	0.009	0.01	0.002	4.66e-12	0	0.015	0.944
rs45528934	14	Lymphocyte	BCL2L2-PABPN1	T	C	0.16	63.3	0.011	-0.02	0.003	1.85e-15	0.01	0.021	0.691
rs8004780	14	Lymphocyte	MARK3	C	A	0.37	86.3	0.016	0.02	0.002	1.6e-20	0.01	0.015	0.701
rs11073903	15	Lymphocyte	CTD-2315E11.1	A	G	0.57	43.5	0.008	-0.01	0.002	4.41e-11	0.02	0.015	0.216
rs12593807	15	Lymphocyte	SLC12A1	C	T	0.14	56	0.01	-0.02	0.003	7.57e-14	-0.03	0.02	0.135
rs139974673	15	Lymphocyte	CATSPER2P1	C	T	0.03	81.5	0.015	0.05	0.006	1.89e-19	0.02	0.039	0.586
rs149453951	15	Lymphocyte	RP11-352D13.6	T	C	0.02	52.7	0.011	0.05	0.007	4.04e-13	-0.03	0.092	0.745
rs187856913	15	Lymphocyte	ZNF710	A	G	0.04	92.8	0.017	0.05	0.005	6.24e-22	-0.07	0.044	0.125
rs2412544	15	Lymphocyte	KNL1	T	C	0.39	68.8	0.012	-0.02	0.002	1.13e-16	0.01	0.015	0.612
rs34025077	15	Lymphocyte	AC009677.1	G	A	0.1	109.6	0.02	-0.03	0.003	1.25e-25	0.01	0.024	0.736
rs4129560	15	Lymphocyte	CTD-2034I4.2	A	C	0.37	32.5	0.006	-0.01	0.002	1.21e-08	0.03	0.015	0.075
rs631864	15	Lymphocyte	TLE3	C	T	0.47	50.1	0.01	0.01	0.002	1.48e-12	-0.04	0.016	0.0148
rs7161799	15	Lymphocyte	LIPC	T	C	0.08	89.8	0.016	0.03	0.004	2.79e-21	-0.05	0.027	0.0753
rs12598978	16	Lymphocyte	ITGAL	G	T	0.52	826	0.152	0.06	0.002	1.58e-181	0.01	0.015	0.494
rs143875179	16	Lymphocyte	CTCF	A	G	0.04	41.7	0.008	-0.03	0.005	1.08e-10	-0.04	0.034	0.276
rs145719494	16	Lymphocyte	PRKCB	G	A	0.06	57.4	0.011	-0.03	0.004	3.71e-14	-0.04	0.033	0.234
rs17229044	16	Lymphocyte	CLEC16A	T	C	0.21	67.9	0.012	-0.02	0.002	1.78e-16	-0.06	0.017	0.000648
rs3810818	16	Lymphocyte	VASN	C	A	0.77	60.1	0.012	-0.02	0.002	9.13e-15	-0.01	0.017	0.747
rs7192652	16	Lymphocyte	NLRC5	G	A	0.48	134.6	0.025	0.02	0.002	4.32e-31	0	0.015	0.934
rs78487935	16	Lymphocyte	SLX4	G	A	0.08	44.1	0.008	-0.02	0.004	3.2e-11	0.06	0.028	0.0306
rs8052370	16	Lymphocyte	PIEZO1	T	C	0.61	106.7	0.021	-0.02	0.002	5.82e-25	0	0.015	0.753
rs9937837	16	Lymphocyte	ITGAM	G	T	0.27	49.9	0.009	-0.02	0.002	1.69e-12	0.03	0.016	0.103
rs9939124	16	Lymphocyte	ZFP1	T	C	0.31	66.6	0.012	-0.02	0.002	3.6e-16	0.01	0.016	0.699
rs10445308	17	Lymphocyte	IKZF3	T	C	0.48	250.9	0.045	-0.03	0.002	1.91e-56	0.02	0.014	0.164
rs113513990	17	Lymphocyte	SMG6	C	T	0.1	138.5	0.025	-0.04	0.003	6.37e-32	0.01	0.026	0.598
rs11652760	17	Lymphocyte	RP1-48J14.1	G	T	0.1	44.2	0.008	-0.02	0.003	3.01e-11	0.02	0.024	0.496
rs11657448	17	Lymphocyte	SCN4A	T	C	0.32	37.7	0.008	0.01	0.002	8.47e-10	-0.01	0.016	0.718
rs116876036	17	Lymphocyte	PGS1	T	C	0.09	37.5	0.007	0.02	0.003	9.57e-10	-0.01	0.026	0.762
rs1292069	17	Lymphocyte	RNU6-450P	C	T	0.45	139.8	0.025	-0.02	0.002	3.09e-32	0.01	0.014	0.687
rs1491765	17	Lymphocyte	KCTD2	A	G	0.29	68	0.012	-0.02	0.002	1.67e-16	-0.02	0.016	0.126
rs2453582	17	Lymphocyte	SLC47A1	T	C	0.39	79.6	0.015	0.02	0.002	4.88e-19	-0.01	0.016	0.476
rs2665960	17	Lymphocyte	EVPL	G	A	0.67	34.7	0.007	0.01	0.002	4.03e-09	-0.01	0.017	0.636
rs3136685	17	Lymphocyte	CCR7	T	C	0.16	56.3	0.011	-0.02	0.003	6.51e-14	-0.02	0.02	0.281
rs35186877	17	Lymphocyte	ARRB2	A	G	0.21	186.7	0.034	0.03	0.002	1.94e-42	0.01	0.02	0.556
rs3744399	17	Lymphocyte	CTDNEP1	C	T	0.14	66	0.012	-0.02	0.003	4.61e-16	-0.01	0.02	0.632
rs3760456	17	Lymphocyte	CORO6	T	C	0.44	59.3	0.011	-0.01	0.002	1.4e-14	-0.04	0.015	0.00816
rs4789294	17	Lymphocyte	UBE2O	G	A	0.22	132.8	0.024	0.03	0.002	1.05e-30	0	0.017	0.847
rs62091998	17	Lymphocyte	RAP1GAP2	G	A	0.31	118.7	0.021	-0.02	0.002	1.33e-27	0	0.016	0.776
rs6502555	17	Lymphocyte	RAP1GAP2	C	T	0.27	165.1	0.033	0.03	0.002	9.26e-38	0.04	0.017	0.0194
rs8075090	17	Lymphocyte	RP11-46I8.1	C	T	0.52	122.4	0.022	0.02	0.002	2.01e-28	0.01	0.014	0.405
rs853198	17	Lymphocyte	DUSP14	C	A	0.64	107.3	0.019	-0.02	0.002	4e-25	0.01	0.015	0.683
rs9898958	17	Lymphocyte	AKAP1	G	T	0.15	34.9	0.006	0.02	0.003	3.56e-09	0.01	0.02	0.493
rs9906320	17	Lymphocyte	CD300LF	A	G	0.78	115	0.021	0.02	0.002	8.67e-27	0.02	0.018	0.318
rs111626441	18	Lymphocyte	NFATC1	A	G	0.1	69.3	0.013	0.03	0.003	8.97e-17	-0.03	0.026	0.328
rs1456059	18	Lymphocyte	LINC01630	G	A	0.77	33.1	0.006	0.01	0.002	9.06e-09	0	0.017	0.814
rs4940572	18	Lymphocyte	BCL2	A	G	0.14	68.8	0.013	0.02	0.003	1.17e-16	-0.03	0.02	0.141
rs4987855	18	Lymphocyte	BCL2	T	C	0.1	55.2	0.01	-0.02	0.003	1.16e-13	0.03	0.024	0.148
rs8096327	18	Lymphocyte	PTPN2	G	A	0.39	41	0.008	-0.01	0.002	1.59e-10	0.01	0.015	0.457
rs1000329	19	Lymphocyte	KLF2	T	C	0.68	1523.1	0.297	-0.08	0.002	1e-200	-0.01	0.016	0.735
rs1043996	19	Lymphocyte	NOTCH3	A	G	0.72	39.1	0.007	0.01	0.002	4.21e-10	-0.01	0.016	0.414
rs11084096	19	Lymphocyte	AC018755.18	A	G	0.3	79	0.014	-0.02	0.002	6.42e-19	0.04	0.016	0.0207
rs11670621	19	Lymphocyte	ZNF844	T	C	0.49	30.7	0.006	0.01	0.002	3.11e-08	-0.01	0.015	0.379
rs12463256	19	Lymphocyte	MIER2	A	G	0.27	43.5	0.008	0.01	0.002	4.32e-11	0.01	0.017	0.732
rs141801008	19	Lymphocyte	MRPL4	T	C	0.01	35.2	0.007	-0.06	0.01	3.01e-09	0.15	0.104	0.143
rs2569693	19	Lymphocyte	ICAM5	T	C	0.38	433.2	0.083	-0.04	0.002	3.36e-96	0.01	0.015	0.358
rs4530278	19	Lymphocyte	CTD-2540B15.12	T	G	0.6	74.9	0.014	0.02	0.002	5.24e-18	0.01	0.015	0.597
rs56179616	19	Lymphocyte	SAE1	T	G	0.26	207.2	0.037	0.03	0.002	6.22e-47	0	0.017	0.87
rs56252104	19	Lymphocyte	NFIX	T	C	0.26	75.9	0.014	0.02	0.002	3.12e-18	0.01	0.017	0.647
rs61387190	19	Lymphocyte	SMG9	T	C	0.16	147.7	0.026	0.03	0.003	5.81e-34	0	0.02	0.957
rs7252565	19	Lymphocyte	STK11	A	G	0.79	118.4	0.025	0.03	0.003	1.55e-27	-0.01	0.022	0.678
rs7254517	19	Lymphocyte	ZSWIM4	A	G	0.38	206.2	0.04	0.03	0.002	1.05e-46	0.01	0.016	0.587
rs13040989	20	Lymphocyte	PLCB1	C	T	0.29	82.7	0.015	0.02	0.002	9.96e-20	0	0.016	0.895
rs17093026	20	Lymphocyte	RBM39	T	C	0.1	48.7	0.009	-0.02	0.003	3.13e-12	0	0.024	0.922
rs1883801	20	Lymphocyte	JAG1	G	A	0.2	48.5	0.009	-0.02	0.002	3.39e-12	0	0.019	0.824
rs2145270	20	Lymphocyte	RP5-971N18.3	T	C	0.62	31	0.006	-0.01	0.002	2.7e-08	-0.03	0.015	0.0374
rs2230604	20	Lymphocyte	PTPN1	T	C	0.08	75.6	0.014	0.03	0.003	3.65e-18	-0.03	0.026	0.24
rs2738783	20	Lymphocyte	RTEL1	G	T	0.79	41.5	0.008	-0.02	0.002	1.24e-10	-0.04	0.02	0.0825
rs34323943	20	Lymphocyte	ZNF217	C	T	0.11	54	0.01	0.02	0.003	2.08e-13	-0.06	0.023	0.0175
rs4411786	20	Lymphocyte	RP4-684O24.5	C	T	0.27	441.3	0.079	-0.05	0.002	6.39e-98	0	0.016	0.899
rs4812804	20	Lymphocyte	OSER1-AS1	T	C	0.2	31.5	0.006	0.01	0.002	2.1e-08	-0.01	0.018	0.532
rs6021231	20	Lymphocyte	NFATC2	C	T	0.47	35.8	0.007	-0.01	0.002	2.21e-09	0.01	0.014	0.61
rs6072080	20	Lymphocyte	LINC01728	T	C	0.59	104.4	0.019	0.02	0.002	1.77e-24	-0.01	0.015	0.544
rs6103270	20	Lymphocyte	RP5-862K6.4	G	A	0.23	36.1	0.007	-0.01	0.002	1.91e-09	-0.03	0.018	0.133
rs611847	20	Lymphocyte	SIGLEC1	G	A	0.64	53	0.01	0.01	0.002	3.53e-13	-0.01	0.015	0.447
rs766228	20	Lymphocyte	BANF2	T	G	0.5	30.5	0.006	-0.01	0.002	3.37e-08	-0.02	0.014	0.232
rs968478	20	Lymphocyte	PREX1	G	A	0.4	57.7	0.01	0.01	0.002	3.11e-14	0.01	0.015	0.663
rs12627489	21	Lymphocyte	CHAF1B	A	G	0.11	30.3	0.006	0.02	0.003	3.88e-08	-0.01	0.023	0.774
rs1297265	21	Lymphocyte	AJ006998.2	G	A	0.44	38	0.007	0.01	0.002	7.44e-10	0.02	0.014	0.205
rs1893592	21	Lymphocyte	UBASH3A	C	A	0.3	49.5	0.009	0.01	0.002	2.13e-12	0	0.016	0.835
rs721131	21	Lymphocyte	DIP2A	C	T	0.32	86.7	0.016	-0.02	0.002	1.36e-20	0.01	0.015	0.333
rs16986308	22	Lymphocyte	TTC28	A	G	0.12	119.3	0.021	-0.03	0.003	9.95e-28	0.01	0.022	0.666
rs1807669	22	Lymphocyte	MEI1	T	C	0.79	133.2	0.024	-0.03	0.002	9e-31	-0.01	0.017	0.464
rs5998509	22	Lymphocyte	UBE2L3	T	C	0.19	273.5	0.051	-0.04	0.002	2.19e-61	-0.07	0.019	0.000476
rs6001858	22	Lymphocyte	TNRC6B	G	A	0.74	49.2	0.009	-0.02	0.002	2.37e-12	0.04	0.016	0.0238
rs62241216	22	Lymphocyte	PLXNB2	G	A	0.49	39.2	0.008	-0.01	0.002	3.88e-10	0	0.017	0.953
rs71318973	22	Lymphocyte	POM121L9P	T	G	0.24	47	0.009	-0.02	0.002	7.29e-12	0.03	0.018	0.0982
rs714027	22	Lymphocyte	HORMAD2	G	A	0.55	335.7	0.06	-0.03	0.002	5.96e-75	-0.01	0.014	0.376
rs760908	22	Lymphocyte	PISD	T	G	0.15	32.9	0.006	-0.02	0.003	9.7e-09	-0.03	0.02	0.159
rs79503	22	Lymphocyte	CBX7	G	A	0.45	206.2	0.038	-0.03	0.002	1.02e-46	0.01	0.014	0.697
rs9605047	22	Lymphocyte	ARVCF	T	G	0.33	89.7	0.018	0.02	0.002	2.99e-21	-0.02	0.016	0.296
© 2022 Luo J et al. JAMA Network Open.

## Sheet: eTable 3
eTable 3. Information of instrumental variables for monocyte count.
SNP	chromsome	exposure	Gene	Effect allele	Alternative allele	Effect allele frequency	F statistics	Explained variation (%)	Gene-monocyte association			Gene-AD association
									beta	se	pval	beta	se	pval
rs11247908	1	Monocyte	UBXN11	A	G	0.17	140.9	0.024	-0.03	0.002	1.92e-32	-0.01	0.019	0.561
rs113292043	1	Monocyte	TLR5	T	C	0.07	43.1	0.008	-0.02	0.004	5.45e-11	-0.03	0.045	0.574
rs115340020	1	Monocyte	RPAP2	A	G	0.03	264.3	0.047	-0.09	0.006	2.22e-59	0.04	0.065	0.546
rs11590380	1	Monocyte	MCRIP2P2	C	T	0.68	141	0.027	0.02	0.002	1.69e-32	-0.01	0.016	0.598
rs12118443	1	Monocyte	LRRC8B	A	G	0.49	93.6	0.016	-0.02	0.002	4e-22	0.01	0.014	0.46
rs12144117	1	Monocyte	GPR157	T	C	0.22	37.9	0.007	-0.01	0.002	7.63e-10	0.02	0.018	0.324
rs12742428	1	Monocyte	MIER1	G	A	0.65	68.1	0.013	-0.02	0.002	1.68e-16	-0.02	0.015	0.106
rs12747432	1	Monocyte	RP11-553K8.2	T	G	0.07	41.4	0.007	-0.02	0.004	1.31e-10	-0.02	0.028	0.524
rs12756133	1	Monocyte	AK5	A	G	0.2	30.8	0.005	0.01	0.002	2.98e-08	0.03	0.018	0.0622
rs1335929	1	Monocyte	HLX	C	T	0.57	77.1	0.014	0.02	0.002	1.77e-18	0	0.014	0.93
rs1535701	1	Monocyte	CCDC18-AS1	G	T	0.62	116.4	0.02	0.02	0.002	4.06e-27	0.04	0.015	0.0182
rs17575497	1	Monocyte	TGFBR3	T	C	0.01	1635.1	0.35	0.37	0.009	1e-200	0.12	0.087	0.152
rs1889033	1	Monocyte	ZYG11B	G	A	0.49	71.3	0.012	-0.02	0.002	3.18e-17	0	0.014	0.859
rs2274664	1	Monocyte	SSBP3	T	C	0.58	62.5	0.011	-0.02	0.002	2.75e-15	0.01	0.016	0.385
rs2784250	1	Monocyte	HLX	G	T	0.14	39.7	0.007	-0.02	0.003	3.11e-10	0.02	0.02	0.38
rs2810883	1	Monocyte	GTF2B	T	C	0.54	45.1	0.008	-0.01	0.002	1.94e-11	0.01	0.014	0.488
rs284324	1	Monocyte	CASZ1	A	G	0.5	115.7	0.022	0.02	0.002	5.94e-27	0.02	0.015	0.254
rs3014807	1	Monocyte		T	G	0.12	73.1	0.014	0.03	0.003	1.31e-17	0.02	0.022	0.341
rs3027012	1	Monocyte	ACKR1	T	C	0.18	134.6	0.024	0.03	0.002	4.37e-31	0	0.018	0.927
rs333947	1	Monocyte	CSF1	A	G	0.15	195.6	0.035	0.04	0.003	2.21e-44	-0.03	0.02	0.183
rs34417629	1	Monocyte	AC099796.1	A	G	0.23	35.5	0.006	0.01	0.002	2.65e-09	-0.01	0.018	0.507
rs36209093	1	Monocyte	GSTM2	T	C	0.66	40.4	0.009	-0.01	0.002	2.16e-10	0.03	0.022	0.112
rs3762281	1	Monocyte	CCT3	G	A	0.51	48.8	0.008	0.01	0.002	2.97e-12	0.01	0.014	0.509
rs41268099	1	Monocyte	CITED4	A	G	0.11	94.6	0.017	0.03	0.003	2.47e-22	0	0.024	0.837
rs4269828	1	Monocyte	RP4-597N16.1	G	A	0.56	40.6	0.007	0.01	0.002	1.89e-10	0	0.016	0.851
rs4335411	1	Monocyte	PGBD2	A	G	0.76	52.1	0.011	-0.02	0.002	5.51e-13	0.01	0.024	0.62
rs4658231	1	Monocyte	RP11-91I11.1	G	A	0.25	53.9	0.01	-0.02	0.002	2.23e-13	0.04	0.016	0.0253
rs4970966	1	Monocyte	ENSA	T	G	0.22	1040.4	0.183	-0.07	0.002	1e-200	-0.02	0.017	0.344
rs4987353	1	Monocyte	SELL	A	G	0.31	118	0.021	-0.02	0.002	1.93e-27	0.04	0.015	0.00761
rs55684236	1	Monocyte	PTPRF	A	G	0.35	34.7	0.006	0.01	0.002	3.89e-09	0.01	0.015	0.559
rs61165644	1	Monocyte	C1orf100	G	A	0.14	94.5	0.017	-0.03	0.003	2.59e-22	0.01	0.022	0.682
rs628615	1	Monocyte	ZNF436	C	T	0.11	33.1	0.006	-0.02	0.003	9.16e-09	0.04	0.022	0.0488
rs6429432	1	Monocyte	RP5-940F7.2	C	A	0.89	708.2	0.123	-0.08	0.003	6.3e-156	-0.01	0.023	0.716
rs6429438	1	Monocyte	AKT3	G	A	0.89	49.6	0.009	0.02	0.003	1.93e-12	-0.05	0.022	0.0193
rs6664626	1	Monocyte	LEPR	T	G	0.14	43.5	0.009	0.02	0.003	4.38e-11	-0.04	0.022	0.0999
rs6687430	1	Monocyte	PEX14	A	G	0.54	40.2	0.007	0.01	0.002	2.41e-10	-0.01	0.014	0.518
rs6696074	1	Monocyte	SRP9	T	C	0.56	91.1	0.017	0.02	0.002	1.49e-21	0	0.015	0.955
rs67224956	1	Monocyte	FAM46C	C	T	0.17	117.8	0.02	0.03	0.002	2.01e-27	0	0.019	0.809
rs72675573	1	Monocyte	RP1-158P9.1	T	C	0.37	67.9	0.012	0.02	0.002	1.76e-16	0.01	0.015	0.664
rs74765249	1	Monocyte	MATN1	T	C	0.28	37.2	0.007	0.01	0.002	1.12e-09	0.02	0.016	0.25
rs7516138	1	Monocyte	PIK3CD	G	A	0.39	137	0.024	-0.02	0.002	1.31e-31	0.01	0.015	0.45
rs7524046	1	Monocyte	H6PD	A	G	0.25	46.2	0.008	0.01	0.002	1.11e-11	0.01	0.017	0.441
rs9787298	1	Monocyte	PLEKHA6	C	A	0.21	49	0.009	-0.02	0.002	2.66e-12	0	0.02	0.845
rs10197805	2	Monocyte	DOCK10	C	T	0.16	262.9	0.046	-0.04	0.003	4.7e-59	-0.03	0.02	0.0797
rs1031091	2	Monocyte	NCOA1	G	A	0.34	30.2	0.005	-0.01	0.002	3.93e-08	0.02	0.015	0.277
rs1127101	2	Monocyte	CNPPD1	G	A	0.6	57.2	0.01	0.01	0.002	3.98e-14	0	0.015	0.772
rs12694733	2	Monocyte	NEU2	A	G	0.58	34.6	0.006	-0.01	0.002	4.07e-09	-0.03	0.015	0.0175
rs12993696	2	Monocyte	NEU2	G	A	0.24	38.3	0.007	-0.01	0.002	6.32e-10	-0.01	0.017	0.465
rs13027410	2	Monocyte		C	A	0.32	34.2	0.006	0.01	0.002	5.02e-09	0.01	0.015	0.5
rs13032491	2	Monocyte	ITGB6	T	C	0.14	34.4	0.006	0.02	0.003	4.72e-09	0.03	0.022	0.206
rs1367153	2	Monocyte	AC010880.1	A	G	0.71	30.5	0.005	-0.01	0.002	3.39e-08	-0.02	0.016	0.319
rs1400003	2	Monocyte	PPP1R1C	T	C	0.21	29.9	0.005	-0.01	0.002	4.7e-08	-0.01	0.018	0.612
rs145447411	2	Monocyte	PPP1R1C	C	T	0.02	52	0.009	0.05	0.006	5.8e-13	0.03	0.071	0.627
rs150449635	2	Monocyte	ACOXL	C	T	0.02	437.6	0.086	0.14	0.007	4.24e-97	0.01	0.079	0.926
rs17860428	2	Monocyte	CASP8	A	G	0.18	41.3	0.007	-0.02	0.002	1.39e-10	0	0.019	0.992
rs2136451	2	Monocyte	AC007365.2	A	G	0.3	54.1	0.009	0.02	0.002	2e-13	-0.01	0.016	0.575
rs34236350	2	Monocyte	GPR35	T	C	0.18	165.3	0.031	-0.03	0.003	8.44e-38	0	0.02	0.984
rs34743120	2	Monocyte	CERKL	A	G	0.02	47.4	0.009	-0.05	0.007	6.15e-12	0.06	0.064	0.362
rs3789062	2	Monocyte	BCL2L11	T	C	0.25	84.9	0.015	-0.02	0.002	3.22e-20	0.03	0.017	0.0491
rs4462758	2	Monocyte	LINC01934	A	G	0.75	233.1	0.041	-0.03	0.002	1.43e-52	0.02	0.017	0.31
rs4669869	2	Monocyte	TRIB2	C	T	0.45	116.6	0.021	0.02	0.002	3.76e-27	-0.01	0.014	0.471
rs4907230	2	Monocyte	STARD7	A	G	0.32	60.6	0.011	0.02	0.002	7.24e-15	-0.01	0.016	0.489
rs59295685	2	Monocyte	RP11-1193F23.1	T	C	0.17	64.9	0.011	-0.02	0.002	7.99e-16	0.02	0.018	0.277
rs62176784	2	Monocyte	SPC25	G	A	0.32	127.8	0.022	0.02	0.002	1.36e-29	-0.01	0.015	0.582
rs6434817	2	Monocyte	DNAH7	G	A	0.72	31.4	0.005	0.01	0.002	2.17e-08	0	0.016	0.768
rs647137	2	Monocyte	EHD3	A	G	0.7	101.9	0.018	0.02	0.002	6.26e-24	-0.02	0.016	0.301
rs6545873	2	Monocyte	XPO1	C	T	0.61	64.2	0.011	-0.02	0.002	1.18e-15	0.01	0.015	0.647
rs6736362	2	Monocyte	ARPC2	T	C	0.56	138.4	0.024	0.02	0.002	6.45e-32	0	0.014	0.909
rs6745920	2	Monocyte	AC092570.4	C	T	0.62	40.5	0.008	0.01	0.002	2.02e-10	0	0.017	0.905
rs6753534	2	Monocyte	GCKR	T	C	0.56	46.7	0.008	0.01	0.002	8.58e-12	-0.02	0.015	0.159
rs72836307	2	Monocyte	ACOXL	T	C	0.16	251.6	0.044	-0.04	0.003	1.37e-56	-0.03	0.02	0.158
rs7574456	2	Monocyte	CXCR4	T	C	0.74	358.9	0.062	-0.04	0.002	5.2e-80	0.02	0.017	0.353
rs7593080	2	Monocyte	ST3GAL5	T	C	0.57	31.8	0.006	0.01	0.002	1.8e-08	-0.01	0.015	0.325
rs78218855	2	Monocyte	THADA	T	C	0.07	35.4	0.006	0.02	0.004	2.73e-09	0.06	0.028	0.027
rs8207	2	Monocyte	PPIG	G	A	0.27	41.4	0.007	0.01	0.002	1.29e-10	-0.01	0.016	0.536
rs10935473	3	Monocyte	RNU6-461P	T	G	0.44	177.1	0.031	0.03	0.002	2.3e-40	-0.01	0.015	0.356
rs11130612	3	Monocyte	FLNB	T	C	0.33	38.9	0.007	-0.01	0.002	4.71e-10	0.01	0.015	0.438
rs11713343	3	Monocyte	DNAJB8	A	G	0.2	120.5	0.022	-0.03	0.002	5.24e-28	-0.03	0.019	0.091
rs13073885	3	Monocyte	PARP15	C	T	0.32	39.6	0.007	0.01	0.002	3.16e-10	0	0.015	0.878
rs13077681	3	Monocyte	GORASP1	G	T	0.02	42.1	0.008	0.04	0.006	8.99e-11	-0.01	0.048	0.842
rs13094390	3	Monocyte	PROK2	G	A	0.12	50.7	0.009	-0.02	0.003	1.11e-12	0.02	0.023	0.303
rs16831132	3	Monocyte	IL12A-AS1	T	C	0.4	49.5	0.009	-0.01	0.002	2.07e-12	0.01	0.015	0.398
rs1976633	3	Monocyte	RP11-271K21.12	G	A	0.83	41.4	0.007	-0.02	0.003	1.25e-10	0	0.02	0.885
rs2018092	3	Monocyte	DGKG	C	T	0.61	36	0.006	-0.01	0.002	1.97e-09	0	0.015	0.874
rs2213290	3	Monocyte	CCR2	T	C	0.41	339.2	0.061	0.04	0.002	1.11e-75	0	0.015	0.875
rs231988	3	Monocyte	LINC02068	C	T	0.87	79.6	0.015	0.03	0.003	4.8e-19	0	0.022	0.926
rs2734047	3	Monocyte	LINC01565	G	A	0.64	1562.2	0.276	0.08	0.002	1e-200	-0.03	0.015	0.0367
rs34281413	3	Monocyte	STAG1	T	C	0.14	60.7	0.011	-0.02	0.003	7.01e-15	0.04	0.021	0.0673
rs58011825	3	Monocyte	ADCY5	C	A	0.14	45.4	0.008	0.02	0.003	1.69e-11	0	0.021	0.894
rs62261974	3	Monocyte	BBX	G	A	0.18	47.1	0.008	-0.02	0.002	7.01e-12	0.04	0.019	0.0376
rs6772164	3	Monocyte	UBXN7	A	C	0.36	32.5	0.006	-0.01	0.002	1.21e-08	-0.03	0.015	0.0693
rs6800122	3	Monocyte	RASA2	T	C	0.4	129.8	0.023	-0.02	0.002	4.75e-30	-0.02	0.015	0.0992
rs71331613	3	Monocyte	MRPL3	A	C	0.04	98.2	0.017	-0.05	0.005	3.98e-23	0.04	0.041	0.285
rs7620353	3	Monocyte	MED12L	T	C	0.82	33.8	0.006	0.01	0.002	6.42e-09	0	0.019	0.906
rs7633965	3	Monocyte	MECOM	C	A	0.93	46.8	0.008	0.03	0.004	8.35e-12	-0.03	0.028	0.352
rs869785	3	Monocyte	THRB	C	T	0.67	75.4	0.013	-0.02	0.002	3.97e-18	-0.03	0.015	0.03
rs9809116	3	Monocyte	LINC02050	G	A	0.41	83.1	0.015	0.02	0.002	8.21e-20	0	0.015	0.774
rs9815073	3	Monocyte	LPP	A	C	0.35	111.9	0.022	-0.02	0.002	4.16e-26	0	0.017	0.873
rs10518329	4	Monocyte	RP11-33B1.1	G	A	0.33	47.4	0.008	-0.01	0.002	6.18e-12	0.01	0.015	0.477
rs141936164	4	Monocyte	MANBA	G	A	0.35	90.2	0.016	-0.02	0.002	2.29e-21	0	0.016	0.871
rs1425553	4	Monocyte	IRF2	A	G	0.58	34.1	0.006	-0.01	0.002	5.34e-09	0.01	0.015	0.653
rs1587222	4	Monocyte	ANXA3	G	A	0.7	45.3	0.008	0.01	0.002	1.72e-11	-0.03	0.016	0.0778
rs2711981	4	Monocyte	TMEM156	T	C	0.66	118.3	0.021	-0.02	0.002	1.59e-27	-0.01	0.016	0.526
rs28612496	4	Monocyte	FHDC1	A	G	0.17	33.9	0.006	0.01	0.002	5.82e-09	0	0.019	0.802
rs28723530	4	Monocyte	RP11-119H12.3	A	C	0.13	30.8	0.005	-0.02	0.003	2.93e-08	0	0.021	0.949
rs4566648	4	Monocyte	RP11-576N17.5	G	T	0.34	165.3	0.029	-0.03	0.002	8.14e-38	-0.02	0.015	0.271
rs56058420	4	Monocyte	DUX4L2	G	A	0.36	35.3	0.006	0.01	0.002	2.96e-09	0.01	0.016	0.362
rs6856799	4	Monocyte	TBC1D1	C	T	0.32	30.3	0.005	-0.01	0.002	3.81e-08	0.01	0.016	0.376
rs72720206	4	Monocyte	OTUD4	A	G	0.33	65.6	0.012	-0.02	0.002	5.82e-16	0.01	0.015	0.368
rs73809166	4	Monocyte	DTHD1	C	T	0.02	52.8	0.01	0.05	0.006	3.78e-13	-0.04	0.052	0.388
rs871134	4	Monocyte	CCDC96	T	C	0.57	399.9	0.072	0.04	0.002	7.06e-89	-0.02	0.015	0.113
rs9637714	4	Monocyte	DPP3P1	C	T	0.29	61.2	0.011	-0.02	0.002	5.42e-15	0	0.016	0.773
rs10478058	5	Monocyte	STARD4-AS1	G	A	0.2	39.7	0.007	0.01	0.002	3.01e-10	-0.02	0.018	0.221
rs116619972	5	Monocyte	CTD-2197M16.1	A	G	0.03	47.2	0.008	-0.04	0.006	6.73e-12	-0.03	0.049	0.513
rs12332674	5	Monocyte	AC010240.3	G	T	0.15	39.5	0.007	-0.02	0.003	3.33e-10	0	0.022	0.979
rs12522498	5	Monocyte	CYFIP2	G	A	0.36	31.5	0.006	-0.01	0.002	2.05e-08	-0.01	0.015	0.507
rs13167280	5	Monocyte	TERT	A	G	0.13	33.9	0.007	0.02	0.003	6.07e-09	-0.01	0.029	0.77
rs17656204	5	Monocyte	PDGFRB	T	C	0.32	708.1	0.128	-0.05	0.002	6.78e-156	-0.02	0.015	0.171
rs1902796	5	Monocyte	LINC01202	G	A	0.74	30.8	0.005	-0.01	0.002	2.97e-08	-0.01	0.016	0.41
rs190982	5	Monocyte	MEF2C-AS1	A	G	0.6	40.8	0.007	-0.01	0.002	1.77e-10	0.06	0.016	0.000281
rs2338021	5	Monocyte	ZNF366	C	T	0.88	121.3	0.021	-0.03	0.003	3.64e-28	-0.01	0.021	0.779
rs2548257	5	Monocyte	ST8SIA4	A	C	0.65	43.1	0.008	0.01	0.002	5.35e-11	0.02	0.015	0.292
rs31243	5	Monocyte	SV2C	G	A	0.1	50.3	0.009	-0.02	0.003	1.35e-12	-0.01	0.024	0.71
rs329125	5	Monocyte	JADE2	A	C	0.21	50.3	0.009	-0.02	0.002	1.38e-12	-0.01	0.018	0.65
rs445611	5	Monocyte	CTD-2197M16.1	G	A	0.84	37.7	0.007	0.02	0.003	8.58e-10	0.03	0.02	0.149
rs6579771	5	Monocyte	CSF1R	T	C	0.27	253	0.044	0.03	0.002	6.13e-57	0	0.016	0.768
rs6869021	5	Monocyte	NREP	T	C	0.31	70.2	0.012	-0.02	0.002	5.47e-17	0	0.015	0.867
rs6883116	5	Monocyte	MGAT4B	C	T	0.42	87.7	0.016	-0.02	0.002	8.21e-21	0.01	0.015	0.491
rs74735005	5	Monocyte	AC010376.1	C	T	0.21	53.2	0.009	-0.02	0.002	3.14e-13	-0.01	0.018	0.446
rs80027325	5	Monocyte	GM2A	C	T	0.03	33.5	0.006	-0.03	0.005	7.2e-09	0.04	0.041	0.268
rs10948314	6	Monocyte	ADGRF5	G	A	0.1	119.2	0.021	-0.03	0.003	1.04e-27	-0.04	0.024	0.0607
rs11155787	6	Monocyte	ZBTB2	T	C	0.64	48.2	0.008	0.01	0.002	3.92e-12	-0.01	0.015	0.444
rs115202835	6	Monocyte	RUNX2	A	G	0.07	52.5	0.009	0.03	0.004	4.52e-13	-0.06	0.029	0.0311
rs12055642	6	Monocyte	RP11-394G3.2	C	T	0.2	59.9	0.01	0.02	0.002	1.04e-14	-0.04	0.018	0.0208
rs12198236	6	Monocyte	CDK19	C	T	0.56	30	0.005	-0.01	0.002	4.46e-08	-0.02	0.015	0.188
rs12207691	6	Monocyte	SRSF12	G	A	0.3	33	0.006	-0.01	0.002	9.49e-09	0.02	0.016	0.269
rs12530071	6	Monocyte	SERPINB9	C	T	0.22	43	0.008	-0.01	0.002	5.78e-11	0	0.017	0.786
rs1283945	6	Monocyte	ACTG1P9	C	T	0.98	32.3	0.006	-0.03	0.006	1.38e-08	-0.02	0.039	0.575
rs1970364	6	Monocyte	RP11-367G18.1	T	C	0.26	82.2	0.014	0.02	0.002	1.32e-19	0.02	0.016	0.168
rs2817441	6	Monocyte	RP1-155D22.1	T	C	0.28	107.1	0.019	-0.02	0.002	4.67e-25	0.01	0.017	0.483
rs2927	6	Monocyte	ATXN1	C	T	0.58	76.1	0.013	-0.02	0.002	2.85e-18	-0.01	0.015	0.446
rs3128959	6	Monocyte	HLA-DPA1	A	G	0.12	121.2	0.021	0.03	0.003	3.74e-28	0.01	0.024	0.542
rs3761986	6	Monocyte	RP1-80N2.4	C	T	0.39	38.8	0.007	-0.01	0.002	4.88e-10	0.01	0.015	0.319
rs4712652	6	Monocyte	CASC15	A	G	0.58	62.7	0.011	0.02	0.002	2.49e-15	0	0.014	0.944
rs644492	6	Monocyte	GCLC	G	A	0.2	72.4	0.013	-0.02	0.002	1.84e-17	-0.03	0.019	0.165
rs707793	6	Monocyte	GCNT2	C	T	0.53	259.9	0.046	-0.03	0.002	2.13e-58	0.01	0.015	0.535
rs73784287	6	Monocyte	LPA	G	A	0.15	34.3	0.006	0.02	0.003	4.93e-09	0.01	0.021	0.544
rs761841	6	Monocyte	RP11-394G3.2	C	T	0.58	41.4	0.007	0.01	0.002	1.31e-10	0	0.015	0.847
rs79894332	6	Monocyte	ACTG1P9	A	G	0.1	239.3	0.042	-0.05	0.003	6.3e-54	0.01	0.025	0.729
rs9295484	6	Monocyte	CDKAL1	T	G	0.96	38.4	0.007	-0.03	0.005	6.1e-10	0.02	0.035	0.645
rs9375150	6	Monocyte	PKIB	G	T	0.45	95.2	0.017	-0.02	0.002	1.84e-22	0.01	0.014	0.34
rs9379077	6	Monocyte	RREB1	G	A	0.2	150.5	0.026	0.03	0.002	1.46e-34	0	0.018	0.978
rs9390460	6	Monocyte	STXBP5	C	T	0.54	39.7	0.007	0.01	0.002	3.01e-10	0.02	0.014	0.209
rs9480737	6	Monocyte	RP11-282C5.1	G	A	0.32	117.2	0.021	-0.02	0.002	2.74e-27	0.02	0.018	0.383
rs9494573	6	Monocyte	AL356739.1	C	T	0.59	67.5	0.012	-0.02	0.002	2.18e-16	0.01	0.014	0.444
rs10238435	7	Monocyte	CREB5	T	C	0.24	107.2	0.02	-0.02	0.002	4.23e-25	0	0.02	0.921
rs1091815	7	Monocyte	ELN	A	G	0.77	39.7	0.007	-0.01	0.002	3.14e-10	-0.02	0.017	0.32
rs112248289	7	Monocyte	ZMIZ2	C	A	0.13	61.4	0.011	0.02	0.003	4.83e-15	0.03	0.023	0.279
rs13225324	7	Monocyte	PIK3CG	A	G	0.31	39.3	0.007	0.01	0.002	3.69e-10	0.01	0.016	0.417
rs13229868	7	Monocyte	OR7E39P	A	G	0.2	36.3	0.008	0.02	0.003	1.73e-09	0.03	0.024	0.161
rs13238198	7	Monocyte	VWC2	T	C	0.11	51.4	0.009	-0.02	0.003	7.88e-13	-0.01	0.024	0.712
rs146039611	7	Monocyte	CDK6	A	G	0.02	103.3	0.019	0.07	0.007	3.07e-24	-0.04	0.054	0.444
rs147341073	7	Monocyte	CDK6	G	A	0.03	163.4	0.03	-0.07	0.006	2.25e-37	0.04	0.048	0.405
rs17156536	7	Monocyte	JAZF1-AS1	A	C	0.16	92.1	0.016	0.02	0.003	8.66e-22	-0.02	0.02	0.409
rs17544073	7	Monocyte	TNS3	T	C	0.45	36.1	0.006	0.01	0.002	1.92e-09	-0.01	0.014	0.453
rs17700436	7	Monocyte	BRWD1P3	T	C	0.06	50.1	0.009	-0.03	0.004	1.53e-12	0.07	0.032	0.0387
rs2106135	7	Monocyte		T	C	0.02	56.2	0.01	-0.05	0.007	6.76e-14	0.03	0.052	0.612
rs2885735	7	Monocyte	ADAP1	G	A	0.82	29.9	0.006	0.01	0.003	4.71e-08	0.04	0.027	0.113
rs4385425	7	Monocyte	AC020743.3	G	A	0.32	904	0.158	-0.06	0.002	1.28e-198	0.04	0.015	0.0114
rs4721764	7	Monocyte	BRAT1	A	G	0.21	44.9	0.008	0.02	0.002	2.12e-11	-0.02	0.019	0.311
rs62454420	7	Monocyte	HOXA6	G	A	0.07	90.1	0.016	-0.03	0.004	2.39e-21	-0.04	0.028	0.118
rs62470670	7	Monocyte	MDFIC	G	A	0.09	52.2	0.009	-0.02	0.003	5.3e-13	0.04	0.024	0.0934
rs62491927	7	Monocyte	ZNF746	A	C	0.26	36.7	0.006	-0.01	0.002	1.42e-09	0.01	0.017	0.544
rs6796	7	Monocyte	KDELR2	C	T	0.27	462.5	0.082	0.05	0.002	1.66e-102	0.01	0.017	0.621
rs73142138	7	Monocyte	VKORC1L1	G	A	0.4	44.6	0.008	0.01	0.002	2.57e-11	0.01	0.015	0.432
rs7785014	7	Monocyte	SNORA51	C	T	0.67	158.9	0.028	-0.03	0.002	2.04e-36	0.04	0.015	0.00981
rs7786376	7	Monocyte	MLXIPL	G	A	0.28	34.3	0.006	0.01	0.002	4.73e-09	0.01	0.016	0.744
rs7787179	7	Monocyte	ZYX	G	A	0.21	80.4	0.014	0.02	0.002	3.31e-19	-0.04	0.019	0.0618
rs798563	7	Monocyte	AMZ1	C	A	0.3	71.3	0.013	0.02	0.002	3.23e-17	-0.02	0.016	0.183
rs10094039	8	Monocyte	CCDC26	G	A	0.62	2251.1	0.394	-0.09	0.002	1e-200	0.02	0.015	0.3
rs10099546	8	Monocyte	GSDMD	G	A	0.14	52.6	0.01	-0.02	0.003	4.33e-13	0	0.02	0.992
rs113015223	8	Monocyte	SNORA3	T	C	0.21	64.4	0.011	0.02	0.002	1.06e-15	0.02	0.018	0.325
rs113155021	8	Monocyte	RP11-643N23.1	A	G	0.02	35.8	0.007	-0.05	0.008	2.21e-09	-0.03	0.059	0.58
rs13267464	8	Monocyte	DEFA5	T	C	0.4	114.9	0.02	-0.02	0.002	8.9e-27	0	0.015	0.966
rs13271228	8	Monocyte	TRPS1	G	T	0.57	262.9	0.046	-0.03	0.002	4.35e-59	0.03	0.015	0.0811
rs149902937	8	Monocyte	LY96	A	G	0.1	32.5	0.006	-0.02	0.003	1.21e-08	-0.08	0.043	0.0531
rs1954735	8	Monocyte	ANGPT1	C	T	0.17	69	0.012	0.02	0.003	1.01e-16	-0.02	0.019	0.332
rs2385094	8	Monocyte	NSMCE2	C	T	0.12	69.1	0.012	-0.02	0.003	9.73e-17	0.01	0.022	0.761
rs2978889	8	Monocyte	XKR5	A	G	0.5	103.1	0.018	-0.02	0.002	3.43e-24	0.01	0.015	0.395
rs35108724	8	Monocyte	ADAM9	A	G	0.06	31	0.006	-0.02	0.004	2.63e-08	-0.05	0.033	0.132
rs4737009	8	Monocyte	ANK1	A	G	0.24	48.5	0.009	0.02	0.002	3.44e-12	0	0.018	0.978
rs4871844	8	Monocyte	TNFRSF10B	C	T	0.34	59.5	0.011	0.02	0.002	1.27e-14	0.02	0.016	0.254
rs62501136	8	Monocyte	RP11-1149O23.4	A	G	0.22	81.7	0.014	0.02	0.002	1.72e-19	-0.03	0.018	0.112
rs62502392	8	Monocyte	PTK2B	A	G	0.14	45	0.008	-0.02	0.003	2.08e-11	0.08	0.021	0.000112
rs62513343	8	Monocyte	TRPS1	T	C	0.14	31.4	0.006	-0.02	0.003	2.17e-08	0.01	0.022	0.562
rs6470759	8	Monocyte	RP11-419K12.1	A	G	0.59	88.7	0.016	-0.02	0.002	5.04e-21	0.01	0.014	0.667
rs72673751	8	Monocyte	ZFPM2	C	T	0.19	48	0.008	-0.02	0.002	4.35e-12	0.02	0.019	0.292
rs7824937	8	Monocyte	LINC01301	G	A	0.37	82.7	0.015	0.02	0.002	1.03e-19	0.03	0.015	0.0536
rs7826487	8	Monocyte	DEFA3	G	A	0.12	190.9	0.034	-0.04	0.003	2.17e-43	0.03	0.023	0.164
rs7836456	8	Monocyte	DEFB136	G	T	0.51	59.5	0.011	-0.02	0.002	1.26e-14	-0.02	0.015	0.233
rs7836786	8	Monocyte	DEPTOR	A	G	0.81	30	0.005	-0.01	0.002	4.46e-08	-0.01	0.018	0.545
rs10123018	9	Monocyte	RNY4P18	A	G	0.58	1597.4	0.277	0.08	0.002	1e-200	0	0.015	0.951
rs10780209	9	Monocyte	MIR4289	A	G	0.48	593.4	0.103	0.05	0.002	5.69e-131	-0.03	0.014	0.0313
rs10814193	9	Monocyte	SYF2P2	C	A	0.72	50.8	0.009	0.01	0.002	1.07e-12	0.01	0.016	0.358
rs11557154	9	Monocyte	DCAF12	T	C	0.13	131.1	0.023	0.03	0.003	2.64e-30	-0.03	0.021	0.24
rs11792030	9	Monocyte	FAM102A	A	G	0.1	50.9	0.009	0.02	0.003	1e-12	0	0.024	0.95
rs183363123	9	Monocyte	LPAR1	T	C	0.02	89.4	0.016	0.06	0.007	3.44e-21	-0.12	0.058	0.0438
rs1930303	9	Monocyte	OR2K2	A	G	0.66	953	0.17	-0.06	0.002	1e-200	0	0.015	0.814
rs2253843	9	Monocyte	FAM129B	G	A	0.28	37.5	0.007	-0.01	0.002	9.39e-10	-0.01	0.017	0.412
rs290243	9	Monocyte	SYK	A	G	0.21	39.7	0.007	0.01	0.002	3e-10	0.01	0.018	0.524
rs34478611	9	Monocyte	RGP1	A	G	0.24	38	0.007	0.01	0.002	7.35e-10	-0.01	0.017	0.37
rs41381344	9	Monocyte	ENG	A	G	0.04	31.5	0.006	0.03	0.005	2.02e-08	0.1	0.037	0.0095
rs505922	9	Monocyte	ABO	C	T	0.32	478.1	0.083	-0.04	0.002	5.75e-106	-0.01	0.015	0.688
rs7030655	9	Monocyte	C9orf84	T	G	0.31	99	0.017	0.02	0.002	2.66e-23	0	0.016	0.815
rs72759267	9	Monocyte	NEK6	T	C	0.16	65.8	0.012	0.02	0.003	5.36e-16	-0.01	0.022	0.766
rs7861055	9	Monocyte	snoU13	G	A	0.49	56.5	0.01	-0.01	0.002	5.66e-14	-0.02	0.014	0.22
rs79446921	9	Monocyte	SHC3	A	G	0.05	30.5	0.005	-0.02	0.004	3.38e-08	0.03	0.031	0.254
rs9410425	9	Monocyte	PCNPP2	A	G	0.32	226.8	0.04	-0.03	0.002	3.23e-51	0.02	0.015	0.266
rs111456533	10	Monocyte	RP11-12J10.3	A	G	0.16	31.9	0.006	-0.01	0.003	1.7e-08	0.01	0.019	0.553
rs11189154	10	Monocyte	RP11-452K12.4	A	G	0.26	554.7	0.097	0.05	0.002	1.25e-122	-0.03	0.017	0.0968
rs11190141	10	Monocyte	NKX2-3	T	C	0.37	511.2	0.089	-0.04	0.002	4.02e-113	-0.02	0.015	0.143
rs11252148	10	Monocyte	RP11-464C19.2	A	G	0.48	38.8	0.007	0.01	0.002	4.79e-10	-0.01	0.014	0.491
rs11255548	10	Monocyte	ANKRD16	C	T	0.38	107.9	0.019	0.02	0.002	2.99e-25	-0.02	0.015	0.186
rs1180658	10	Monocyte	CCDC6	A	C	0.63	41.5	0.007	-0.01	0.002	1.19e-10	-0.03	0.015	0.0369
rs1749824	10	Monocyte	ZMIZ1	A	C	0.43	36.9	0.007	-0.01	0.002	1.26e-09	0.01	0.014	0.632
rs17731	10	Monocyte	KLF6	A	G	0.37	54.7	0.01	-0.01	0.002	1.45e-13	0	0.015	0.93
rs17776203	10	Monocyte	RNU6-709P	C	A	0.44	30.7	0.006	-0.01	0.002	3.07e-08	-0.01	0.015	0.388
rs1781799	10	Monocyte	DLG5-AS1	T	C	0.61	33.4	0.006	0.01	0.002	7.83e-09	-0.02	0.015	0.284
rs1992057	10	Monocyte	PIK3AP1	A	G	0.43	40.2	0.007	0.01	0.002	2.34e-10	0.01	0.014	0.413
rs2184697	10	Monocyte	MED6P1	G	T	0.29	50.5	0.009	-0.01	0.002	1.23e-12	0	0.016	0.968
rs224111	10	Monocyte	RP11-436D10.3	A	G	0.39	118.9	0.021	-0.02	0.002	1.16e-27	-0.02	0.015	0.194
rs475616	10	Monocyte	RNU6-598P	G	A	0.66	62.4	0.011	0.02	0.002	2.97e-15	-0.02	0.015	0.183
rs7095778	10	Monocyte	SNRPGP12	G	A	0.09	39.4	0.007	-0.02	0.003	3.56e-10	0.01	0.024	0.807
rs7097656	10	Monocyte	TSPAN14	C	T	0.79	76.2	0.013	0.02	0.002	2.8e-18	0.08	0.018	2.58e-05
rs74233809	10	Monocyte	NT5C2	C	T	0.08	62.1	0.011	-0.03	0.003	3.34e-15	-0.02	0.025	0.442
rs7919533	10	Monocyte	CDH23	C	T	0.49	113.9	0.021	0.02	0.002	1.55e-26	-0.01	0.014	0.533
rs10796828	11	Monocyte	ORAOV1	G	T	0.64	85	0.015	-0.02	0.002	3.26e-20	0.01	0.015	0.467
rs10831507	11	Monocyte	MAML2	C	A	0.39	31.4	0.006	0.01	0.002	2.15e-08	0	0.015	0.768
rs10892342	11	Monocyte	CBL	C	T	0.28	74.3	0.013	-0.02	0.002	7.02e-18	0	0.016	0.881
rs10902106	11	Monocyte	SIRT3	C	T	0.54	50.1	0.009	0.01	0.002	1.53e-12	0.01	0.014	0.543
rs11235689	11	Monocyte	P2RY2	T	C	0.41	65.9	0.013	-0.02	0.002	4.79e-16	0	0.016	0.81
rs11246065	11	Monocyte	IFITM3	G	A	0.34	113.7	0.022	-0.02	0.002	1.6e-26	-0.01	0.019	0.475
rs11602323	11	Monocyte	UBASH3B	G	T	0.12	518.8	0.092	0.07	0.003	9.23e-115	0.04	0.022	0.0593
rs1885525	11	Monocyte	LMO2	A	G	0.51	46.9	0.008	0.01	0.002	7.62e-12	0	0.014	0.85
rs2957873	11	Monocyte	DDB2	A	G	0.81	78.3	0.014	-0.02	0.002	9.44e-19	-0.02	0.018	0.405
rs6591578	11	Monocyte	MS4A14	A	G	0.63	126.9	0.022	0.02	0.002	2.03e-29	0	0.015	0.84
rs662333	11	Monocyte	SORL1	A	G	0.78	37.3	0.007	-0.01	0.002	1.05e-09	0.02	0.017	0.308
rs7111769	11	Monocyte	CTSC	C	A	0.07	63.2	0.012	-0.03	0.004	1.99e-15	0.01	0.025	0.589
rs7120300	11	Monocyte	ST5	T	C	0.73	65.4	0.011	-0.02	0.002	6.41e-16	0	0.016	0.77
rs907612	11	Monocyte	LSP1	T	C	0.38	267.2	0.052	-0.03	0.002	5.19e-60	-0.01	0.016	0.49
rs9734613	11	Monocyte	RP11-702F3.4	G	A	0.96	32.5	0.006	0.03	0.005	1.24e-08	0	0.04	0.991
rs9783374	11	Monocyte	TSPAN32	C	T	0.85	60.8	0.011	0.02	0.003	6.69e-15	-0.01	0.02	0.744
rs10437954	12	Monocyte	ARHGEF25	A	G	0.91	29.9	0.005	-0.02	0.003	4.59e-08	-0.01	0.026	0.642
rs10849448	12	Monocyte	LTBR	G	A	0.75	502.9	0.093	-0.05	0.002	2.77e-111	0.01	0.017	0.554
rs11057841	12	Monocyte	SCARB1	T	C	0.14	55.9	0.01	0.02	0.003	8.16e-14	-0.02	0.021	0.285
rs11170652	12	Monocyte	CALCOCO1	A	G	0.19	58	0.01	-0.02	0.002	2.77e-14	0.02	0.018	0.335
rs12306790	12	Monocyte	POC1B	T	C	0.71	85.7	0.015	0.02	0.002	2.22e-20	-0.01	0.016	0.746
rs1800973	12	Monocyte	LYZ	A	C	0.06	853.2	0.149	0.11	0.004	1.64e-187	0.02	0.03	0.552
rs2535393	12	Monocyte	NINJ2	C	T	0.6	62.3	0.011	-0.02	0.002	3.14e-15	0.02	0.015	0.275
rs2734442	12	Monocyte	KLRC1	A	G	0.88	217.8	0.038	-0.04	0.003	3e-49	0.03	0.021	0.122
rs35979828	12	Monocyte	NFE2	T	C	0.07	155.3	0.028	-0.05	0.004	1.28e-35	0.03	0.03	0.3
rs4365101	12	Monocyte	CMKLR1	A	G	0.07	50.7	0.009	-0.03	0.004	1.14e-12	-0.01	0.034	0.654
rs4763944	12	Monocyte	EMP1	A	G	0.2	31.8	0.006	0.01	0.002	1.77e-08	0	0.018	0.926
rs6581124	12	Monocyte	LRP1	A	G	0.24	33.2	0.006	-0.01	0.002	8.4e-09	-0.01	0.017	0.434
rs706819	12	Monocyte	ACVRL1	C	T	0.74	73.1	0.013	0.02	0.002	1.29e-17	-0.01	0.017	0.566
rs73067080	12	Monocyte	SLCO1B1	C	T	0.16	38	0.007	-0.02	0.003	7.11e-10	0.02	0.019	0.348
rs7308348	12	Monocyte	RHOF	C	T	0.18	38.8	0.007	0.02	0.002	4.78e-10	0.02	0.02	0.429
rs73201961	12	Monocyte	RP11-148B3.2	C	A	0.09	68.4	0.012	0.03	0.003	1.44e-16	-0.03	0.026	0.18
rs7971382	12	Monocyte	RAD52	A	G	0.37	35	0.006	0.01	0.002	3.34e-09	0	0.017	0.97
rs7975680	12	Monocyte	SPIC	C	A	0.6	40.4	0.008	0.01	0.002	2.12e-10	-0.03	0.015	0.0857
rs919217	12	Monocyte	LINC01498	C	T	0.15	30.5	0.005	-0.01	0.003	3.38e-08	0	0.02	0.827
rs9943753	12	Monocyte	MYO1H	G	A	0.63	47.8	0.009	0.01	0.002	4.79e-12	0.01	0.016	0.476
rs1146933	13	Monocyte	EDNRB-AS1	C	T	0.79	37.6	0.007	-0.01	0.002	8.88e-10	-0.02	0.017	0.169
rs12874404	13	Monocyte	RP11-153I24.5	G	A	0.06	244.6	0.044	-0.06	0.004	4.19e-55	-0.02	0.031	0.529
rs150042404	13	Monocyte	FLT3	T	C	0.01	30.8	0.008	0.06	0.01	2.92e-08	0.05	0.075	0.531
rs17498743	13	Monocyte	TNFSF13B	G	T	0.17	53.8	0.01	-0.02	0.002	2.27e-13	0	0.019	0.822
rs188175496	13	Monocyte	FLT3	T	C	0.02	190.4	0.041	-0.09	0.007	2.93e-43	0.12	0.104	0.238
rs1892548	13	Monocyte	LINC00598	C	T	0.65	998.8	0.178	-0.06	0.002	1e-200	0.01	0.015	0.542
rs2504209	13	Monocyte	CDX2	G	A	0.81	57.5	0.01	0.02	0.002	3.58e-14	0	0.02	0.998
rs55860328	13	Monocyte	RASA3	A	G	0.68	44.3	0.008	-0.01	0.002	2.88e-11	-0.01	0.016	0.707
rs58814158	13	Monocyte	COL4A1	G	T	0.16	80.4	0.015	-0.02	0.003	3.24e-19	-0.02	0.02	0.226
rs60699901	13	Monocyte	MIR17HG	C	T	0.12	54.1	0.01	0.02	0.003	2.02e-13	-0.02	0.021	0.372
rs73217470	13	Monocyte	RPS10P21	G	A	0.05	209.3	0.037	0.06	0.004	2.11e-47	-0.04	0.04	0.372
rs77733744	13	Monocyte	DHRS12	A	G	0.17	31.6	0.006	-0.01	0.002	1.96e-08	0.02	0.02	0.383
rs9526475	13	Monocyte	RB1	C	T	0.73	34.3	0.006	-0.01	0.002	4.9e-09	-0.02	0.016	0.168
rs9532580	13	Monocyte	FOXO1	C	T	0.26	174.3	0.031	-0.03	0.002	9.72e-40	0.01	0.016	0.359
rs9555596	13	Monocyte	LINC00399	C	T	0.38	141.2	0.025	0.02	0.002	1.55e-32	0.02	0.015	0.196
rs113143864	14	Monocyte	BAZ1A	T	C	0.07	89.3	0.016	0.03	0.004	3.61e-21	-0.04	0.028	0.17
rs11844354	14	Monocyte	RP11-73E17.2	G	A	0.23	31.3	0.006	-0.01	0.002	2.32e-08	0.01	0.017	0.677
rs12147629	14	Monocyte	YLPM1	G	A	0.31	67	0.012	0.02	0.002	2.9e-16	-0.01	0.015	0.474
rs2063996	14	Monocyte	LINC01220	C	T	0.63	33.8	0.006	-0.01	0.002	6.2e-09	0	0.015	0.93
rs2239630	14	Monocyte	CEBPE	G	A	0.56	662.9	0.118	0.05	0.002	4.68e-146	0.02	0.015	0.14
rs4905043	14	Monocyte	ITPK1	A	G	0.4	86.8	0.017	0.02	0.002	1.31e-20	-0.01	0.015	0.672
rs4983387	14	Monocyte	ZBTB42	A	G	0.9	35.8	0.007	0.02	0.003	2.2e-09	-0.03	0.026	0.244
rs61985545	14	Monocyte	CCDC175	A	G	0.5	37.1	0.007	-0.01	0.002	1.18e-09	-0.02	0.014	0.121
rs1002774	15	Monocyte	EHD4	A	G	0.11	327.2	0.058	-0.05	0.003	4.48e-73	0.02	0.023	0.441
rs11631419	15	Monocyte	AKAP13	T	C	0.57	38	0.007	-0.01	0.002	7.16e-10	0.01	0.014	0.363
rs11857609	15	Monocyte	RAB11A	C	T	0.76	112	0.02	0.02	0.002	3.99e-26	0.02	0.017	0.15
rs4886615	15	Monocyte	ULK3	G	A	0.72	80	0.014	-0.02	0.002	4.1e-19	0.03	0.016	0.05
rs62011334	15	Monocyte	USP3	G	A	0.36	36	0.007	0.01	0.002	2.1e-09	0.02	0.016	0.262
rs62018159	15	Monocyte	BMF	A	G	0.21	41.2	0.007	0.02	0.002	1.42e-10	0.02	0.018	0.258
rs6493575	15	Monocyte	FAM214A	T	C	0.4	40.7	0.007	-0.01	0.002	1.86e-10	-0.01	0.015	0.623
rs7180079	15	Monocyte	CSNK1G1	G	A	0.88	428.9	0.076	0.06	0.003	3.41e-95	-0.06	0.021	0.00425
rs7180804	15	Monocyte	BCL2A1	A	G	0.26	1308.3	0.229	-0.08	0.002	1e-200	0	0.017	0.908
rs72743796	15	Monocyte	RP11-210M15.2	A	G	0.03	55.5	0.01	0.04	0.005	9.92e-14	-0.07	0.044	0.131
rs73467599	15	Monocyte	FAM169B	C	T	0.2	61	0.011	0.02	0.002	5.95e-15	-0.01	0.019	0.744
rs11508026	16	Monocyte	CETP	T	C	0.43	40	0.007	-0.01	0.002	2.7e-10	0	0.015	0.769
rs12934481	16	Monocyte	CIITA	T	G	0.2	47.6	0.008	0.02	0.002	5.28e-12	-0.03	0.02	0.193
rs16940328	16	Monocyte	RP11-542M13.1	A	G	0.11	166.3	0.03	0.04	0.003	5.15e-38	0	0.024	0.946
rs1967309	16	Monocyte	ADCY9	G	A	0.6	132.3	0.023	-0.02	0.002	1.43e-30	-0.02	0.015	0.148
rs205422	16	Monocyte	GSG1L	C	T	0.7	37.5	0.007	0.01	0.002	9.49e-10	0.01	0.016	0.611
rs391023	16	Monocyte	IRF8	T	C	0.37	1527.6	0.267	-0.08	0.002	1e-200	0	0.015	0.814
rs7185007	16	Monocyte	FBXL19-AS1	T	C	0.24	58.2	0.01	-0.02	0.002	2.4e-14	-0.04	0.017	0.0124
rs72805138	16	Monocyte	RP11-568J23.1	A	G	0.09	75.6	0.014	0.03	0.003	3.7e-18	-0.02	0.034	0.532
rs731707	16	Monocyte	LINC02132	C	T	0.49	607	0.111	0.05	0.002	5.31e-134	-0.01	0.014	0.311
rs8049116	16	Monocyte	ADCY9	T	C	0.12	62.7	0.011	0.02	0.003	2.52e-15	0.04	0.021	0.0724
rs1016680	17	Monocyte	SYNRG	C	A	0.64	171.2	0.03	-0.03	0.002	4.31e-39	0.01	0.015	0.73
rs11655888	17	Monocyte	BAHCC1	T	C	0.18	30.9	0.006	-0.01	0.003	2.83e-08	-0.01	0.02	0.463
rs118083884	17	Monocyte	ZNF624	A	G	0.02	128.4	0.031	-0.1	0.009	1.01e-29	-0.01	0.069	0.886
rs12941356	17	Monocyte	SREBF1	G	A	0.59	76.4	0.015	-0.02	0.002	2.45e-18	0.03	0.015	0.037
rs1594541	17	Monocyte	RP11-521P1.1	C	T	0.2	44.2	0.008	0.02	0.002	3.12e-11	0.02	0.018	0.238
rs16978176	17	Monocyte	SLC9A3R1	C	T	0.47	176.6	0.032	-0.03	0.002	2.89e-40	-0.02	0.016	0.108
rs1869365	17	Monocyte	CTD-2132N18.3	C	T	0.23	88.8	0.016	0.02	0.002	4.54e-21	0	0.017	0.968
rs2302774	17	Monocyte	MED24	T	G	0.38	156.9	0.028	-0.02	0.002	5.68e-36	0.02	0.015	0.0899
rs2729450	17	Monocyte	SSH2	C	T	0.52	265.3	0.047	-0.03	0.002	1.36e-59	-0.03	0.014	0.0575
rs62054807	17	Monocyte	CRHR1	T	C	0.29	94.6	0.017	0.02	0.002	2.45e-22	-0.02	0.016	0.24
rs62057793	17	Monocyte	KSR1	A	G	0.11	42.3	0.008	-0.02	0.003	8e-11	-0.01	0.024	0.598
rs71368117	17	Monocyte	SEZ6	C	T	0.09	45.5	0.009	-0.02	0.003	1.58e-11	-0.02	0.031	0.509
rs745570	17	Monocyte	AC100791.2	G	A	0.51	52.2	0.01	0.01	0.002	5.38e-13	0.02	0.014	0.275
rs9674881	17	Monocyte	AC139099.7	T	C	0.49	861.8	0.201	0.06	0.002	2.16e-189	-0.05	0.025	0.064
rs9898876	17	Monocyte	SHBG	T	G	0.2	55.5	0.01	0.02	0.002	9.89e-14	0.02	0.018	0.189
rs9915112	17	Monocyte	SMG6	G	A	0.2	130.1	0.023	-0.03	0.002	4.21e-30	0.02	0.018	0.362
rs10460159	18	Monocyte	KDSR	C	T	0.43	69.1	0.012	-0.02	0.002	9.88e-17	0	0.014	0.806
rs11082397	18	Monocyte	LINC01478	G	T	0.13	45.8	0.008	0.02	0.003	1.36e-11	-0.02	0.022	0.401
rs12327253	18	Monocyte	CABLES1	G	A	0.29	70.9	0.013	0.02	0.002	4.05e-17	0.02	0.017	0.244
rs2013605	18	Monocyte	RNU6ATAC20P	T	G	0.1	34.1	0.006	0.02	0.003	5.27e-09	0	0.023	0.94
rs238136	18	Monocyte	TGIF1	G	A	0.25	45.4	0.008	-0.01	0.002	1.68e-11	0	0.018	0.932
rs2846573	18	Monocyte	BOLA2P1	T	C	0.35	29.9	0.005	-0.01	0.002	4.51e-08	0.01	0.017	0.623
rs3177609	18	Monocyte	ZNF516	C	T	0.08	78.5	0.014	0.03	0.004	8.26e-19	0.02	0.032	0.577
rs72970406	18	Monocyte	INO80C	G	A	0.09	30.6	0.005	-0.02	0.003	3.24e-08	0.01	0.027	0.594
rs745822	18	Monocyte	MAPK4	G	T	0.38	71.3	0.013	0.02	0.002	3.16e-17	-0.02	0.015	0.297
rs9963693	18	Monocyte	ZBTB7C	C	T	0.26	38.6	0.007	0.01	0.002	5.39e-10	-0.01	0.017	0.445
rs10403909	19	Monocyte	GRIN3B	G	A	0.72	72.3	0.014	0.02	0.002	1.95e-17	-0.01	0.017	0.488
rs10409752	19	Monocyte	ACER1	G	T	0.79	29.9	0.006	0.01	0.002	4.74e-08	-0.01	0.021	0.527
rs10420703	19	Monocyte	CTD-2540B15.12	C	T	0.81	54.7	0.011	0.02	0.002	1.49e-13	-0.01	0.019	0.659
rs12461422	19	Monocyte	GNA15	T	C	0.28	52.8	0.01	-0.02	0.002	3.77e-13	0.01	0.02	0.49
rs143273199	19	Monocyte	EXOC3L2	C	T	0.26	969.4	0.171	-0.07	0.002	1e-200	-0.06	0.017	0.000246
rs149287489	19	Monocyte	NLRP12	G	A	0.08	73.8	0.015	-0.03	0.004	9.36e-18	0.02	0.029	0.599
rs3859570	19	Monocyte	LRRC25	C	T	0.42	194.3	0.038	-0.03	0.002	3.97e-44	0.07	0.016	7.84e-06
rs413141	19	Monocyte	C3	G	A	0.86	242.2	0.044	0.04	0.003	1.42e-54	0	0.022	0.92
rs4577206	19	Monocyte	NPAS1	T	C	0.89	42.7	0.009	-0.02	0.003	6.5e-11	-0.02	0.029	0.556
rs56344893	19	Monocyte	KCNN4	A	C	0.37	517	0.092	-0.04	0.002	2.12e-114	-0.03	0.016	0.0631
rs62143205	19	Monocyte	NLRP12	A	G	0.1	314.8	0.062	-0.06	0.003	2.18e-70	-0.04	0.033	0.275
rs7249692	19	Monocyte	PBX4	C	T	0.67	73.9	0.013	-0.02	0.002	8.83e-18	-0.01	0.015	0.63
rs79407714	19	Monocyte	SLC7A10	A	G	0.03	123.3	0.024	-0.06	0.006	1.28e-28	-0.08	0.052	0.128
rs79939614	19	Monocyte	NFIC	T	C	0.65	29.9	0.006	0.01	0.002	4.7e-08	0.01	0.017	0.636
rs12480462	20	Monocyte	NOL4L	T	C	0.32	233.1	0.042	-0.03	0.002	1.44e-52	-0.02	0.016	0.24
rs12480732	20	Monocyte	RP11-410N8.4	T	C	0.26	615.5	0.113	0.05	0.002	8.57e-136	-0.02	0.017	0.198
rs17196752	20	Monocyte	SMIM25	T	C	0.19	905.3	0.162	-0.07	0.002	8.09e-199	0.01	0.018	0.449
rs2295481	20	Monocyte	GID8	T	C	0.21	42.6	0.008	-0.02	0.002	7.15e-11	0.01	0.018	0.426
rs34600126	20	Monocyte	SIRPB1	T	G	0.22	97.4	0.017	0.02	0.002	6.03e-23	-0.04	0.018	0.0464
rs4142441	20	Monocyte	OSER1	G	A	0.15	137.2	0.025	0.03	0.003	1.22e-31	-0.04	0.02	0.0479
rs4810832	20	Monocyte	CSE1L	A	G	0.33	39	0.007	0.01	0.002	4.34e-10	0.02	0.016	0.328
rs4813619	20	Monocyte	PCED1A	T	G	0.51	75.3	0.014	0.02	0.002	4.24e-18	-0.02	0.014	0.0839
rs6044081	20	Monocyte	KIF16B	G	A	0.76	31.5	0.006	0.01	0.002	2e-08	0.01	0.017	0.423
rs6120950	20	Monocyte	COX4I2	T	C	0.2	68.4	0.012	-0.02	0.002	1.45e-16	-0.01	0.018	0.71
rs628965	20	Monocyte	ADAM33	G	A	0.63	40.7	0.007	-0.01	0.002	1.84e-10	0	0.016	0.959
rs6512627	20	Monocyte	RP13-379L11.3	A	G	0.19	398	0.07	-0.05	0.002	1.83e-88	0.03	0.019	0.0862
rs932641	20	Monocyte	RP11-101E14.3	A	G	0.25	38.7	0.007	-0.01	0.002	4.99e-10	0.02	0.017	0.154
rs932905	20	Monocyte	LINC01273	A	G	0.28	101.9	0.018	0.02	0.002	6.11e-24	-0.01	0.016	0.635
rs2836220	21	Monocyte	KCNJ15	C	A	0.34	32.9	0.006	-0.01	0.002	1.01e-08	0	0.015	0.735
rs35068491	21	Monocyte	RUNX1	C	T	0.21	38.5	0.007	0.01	0.002	5.68e-10	-0.02	0.018	0.257
rs57221391	21	Monocyte	AP000472.3	G	T	0.07	36.6	0.007	-0.02	0.004	1.51e-09	0.03	0.027	0.274
rs139271	22	Monocyte	APOBEC3G	C	T	0.44	64.3	0.012	-0.02	0.002	1.11e-15	0.01	0.015	0.688
rs146474125	22	Monocyte	SMTN	A	G	0.04	30.8	0.006	-0.03	0.005	2.99e-08	0.02	0.037	0.532
rs146681239	22	Monocyte		C	T	0.4	36	0.007	-0.01	0.002	2.01e-09	0	0.017	0.908
rs1468488	22	Monocyte	IL17RA	C	T	0.27	231.4	0.042	0.03	0.002	3.36e-52	0.01	0.016	0.454
rs41409548	22	Monocyte	IL17RA	A	G	0.03	288.1	0.061	-0.1	0.006	1.49e-64	0.03	0.046	0.545
rs739241	22	Monocyte	C22orf34	A	G	0.61	86.2	0.016	0.02	0.002	1.72e-20	0.01	0.015	0.693
© 2022 Luo J et al. JAMA Network Open.

## Sheet: eTable 4
eTable 4. Information of instrumental variables for neutrophil count.
SNP	chromsome	exposure	Gene	Effect allele	Alternative allele	Effect allele frequency	F statistics	Explained variation (%)	Gene-monocyte association			Gene-AD association
									beta	se	pval	beta	se	pval
rs10917107	1	Neutrophil	CELA3A	A	G	0.69	32.6	0.002	-0.01	0.001	1.14e-08	0.01	0.017	0.687
rs112203773	1	Neutrophil	ARID1A	A	C	0.08	33.4	0.002	-0.01	0.002	7.7e-09	-0.01	0.026	0.829
rs1135172	1	Neutrophil	MTOR	G	A	0.73	31.2	0.006	0.01	0.002	2.46e-08	-0.02	0.016	0.302
rs114427170	1	Neutrophil	MPTX1	A	G	0.04	35.4	0.007	0.03	0.005	2.81e-09	0.03	0.036	0.35
rs11580229	1	Neutrophil	CDC42BPA	A	G	0.46	131	0.027	-0.02	0.002	2.76e-30	0	0.014	0.804
rs116631966	1	Neutrophil	EVI5	A	G	0.02	41.9	0.008	0.04	0.006	1.02e-10	-0.03	0.071	0.664
rs12118277	1	Neutrophil	RP1-158P9.1	T	C	0.35	55.2	0.01	0.01	0.002	1.15e-13	0.01	0.015	0.592
rs17440390	1	Neutrophil	SGIP1	T	C	0.13	32.3	0.006	0.02	0.003	1.35e-08	0.01	0.022	0.746
rs17728	1	Neutrophil	TMCC2	C	T	0.91	50.5	0.009	0.02	0.003	1.23e-12	-0.04	0.024	0.0914
rs2808519	1	Neutrophil	LINC00862	T	G	0.74	54.7	0.01	0.02	0.002	1.5e-13	0.01	0.016	0.478
rs3014874	1	Neutrophil	S100A9	A	G	0.27	30.9	0.006	0.01	0.002	2.81e-08	-0.02	0.018	0.239
rs34990593	1	Neutrophil	SELE	C	T	0.19	32.7	0.006	0.01	0.002	1.13e-08	-0.03	0.018	0.118
rs35020138	1	Neutrophil	NLRP3	C	T	0.68	72.9	0.014	-0.02	0.002	1.42e-17	0	0.016	0.76
rs35915186	1	Neutrophil	CNIH3	C	T	0.22	107.5	0.02	0.02	0.002	3.67e-25	0.02	0.017	0.21
rs3762297	1	Neutrophil	LAPTM5	T	C	0.18	89.8	0.017	0.02	0.003	2.83e-21	0.07	0.018	0.000329
rs3843301	1	Neutrophil	FCGR3B	G	T	0.36	83	0.017	-0.02	0.002	8.7e-20	0.01	0.018	0.534
rs4844622	1	Neutrophil	C1orf132	T	C	0.24	109.3	0.02	-0.02	0.002	1.44e-25	0.03	0.017	0.0537
rs486650	1	Neutrophil	RP4-781K5.6	T	C	0.47	52.2	0.01	-0.01	0.002	5.19e-13	0.02	0.014	0.103
rs55873273	1	Neutrophil	CSF3R	C	T	0.02	74.6	0.014	0.06	0.007	6.24e-18	0.06	0.057	0.28
rs60124939	1	Neutrophil	RP11-160H22.5	T	C	0.18	50.1	0.009	-0.02	0.003	1.52e-12	-0.01	0.018	0.464
rs6672898	1	Neutrophil	MAST2	A	G	0.44	98.9	0.018	-0.02	0.002	2.92e-23	0.01	0.014	0.531
rs6678033	1	Neutrophil	LEPR	A	G	0.37	462.4	0.085	-0.04	0.002	1.46e-102	0.03	0.015	0.0455
rs68002561	1	Neutrophil	SV2A	G	A	0.09	35.7	0.007	0.02	0.003	2.43e-09	0.06	0.026	0.0345
rs694180	1	Neutrophil	CEPT1	G	A	0.66	86.8	0.016	0.02	0.002	1.24e-20	0	0.015	0.737
rs116447416	2	Neutrophil	PRKD3	G	A	0.04	50.2	0.009	-0.04	0.005	1.47e-12	-0.01	0.039	0.771
rs11683933	2	Neutrophil	BIN1	A	C	0.06	52	0.01	0.03	0.004	5.72e-13	-0.05	0.033	0.117
rs11689257	2	Neutrophil	AC008063.3	A	G	0.07	40.1	0.008	-0.02	0.004	2.51e-10	-0.07	0.033	0.0255
rs11690365	2	Neutrophil	NHEJ1	G	T	0.64	35.1	0.007	0.01	0.002	3.21e-09	0.01	0.015	0.65
rs11691193	2	Neutrophil	ACOXL	T	C	0.22	40.1	0.008	0.02	0.002	2.52e-10	-0.03	0.018	0.0971
rs11894199	2	Neutrophil	WDR33	A	C	0.39	31.5	0.006	0.01	0.002	2.07e-08	0	0.015	0.794
rs12328347	2	Neutrophil	AC093609.1	G	T	0.37	65	0.012	-0.02	0.002	7.97e-16	0.01	0.015	0.618
rs13392977	2	Neutrophil	NABP1	A	G	0.05	43.8	0.008	0.03	0.004	3.73e-11	-0.01	0.033	0.816
rs14243	2	Neutrophil	INPP5D	G	A	0.21	29.9	0.006	0.01	0.002	4.66e-08	-0.04	0.018	0.0174
rs2052249	2	Neutrophil	CDK15	A	C	0.25	32.5	0.006	-0.01	0.002	1.23e-08	-0.02	0.016	0.351
rs2421200	2	Neutrophil	XPO1	T	G	0.49	114.6	0.021	-0.02	0.002	1.03e-26	0.01	0.015	0.644
rs2632372	2	Neutrophil	NOSTRIN	C	T	0.5	120	0.022	-0.02	0.002	6.68e-28	0.01	0.014	0.478
rs354703	2	Neutrophil	ARHGAP15	C	T	0.59	57.2	0.011	0.01	0.002	4.08e-14	0	0.015	0.856
rs35789178	2	Neutrophil	IL1R2	G	T	0.19	53	0.01	0.02	0.002	3.41e-13	0.01	0.019	0.784
rs4074882	2	Neutrophil	STK25	C	T	0.74	161.6	0.03	0.03	0.002	5.61e-37	0	0.016	0.995
rs4632345	2	Neutrophil	AC104623.2	A	G	0.68	35.1	0.006	-0.01	0.002	3.24e-09	-0.01	0.015	0.343
rs55729107	2	Neutrophil	PTMA	G	A	0.23	55.9	0.011	-0.02	0.002	7.87e-14	0	0.017	0.869
rs62189859	2	Neutrophil	LINC01934	C	T	0.24	39.8	0.007	0.01	0.002	2.96e-10	0	0.017	0.928
rs6432335	2	Neutrophil	TRIB2	G	T	0.45	40.2	0.007	0.01	0.002	2.42e-10	-0.01	0.014	0.434
rs6723009	2	Neutrophil	EML4	C	T	0.72	31.4	0.006	0.01	0.002	2.15e-08	0.01	0.016	0.394
rs72789923	2	Neutrophil	FAM228A	C	A	0.31	97.1	0.018	0.02	0.002	6.95e-23	0	0.016	0.873
rs7575465	2	Neutrophil	AGBL5	A	G	0.55	43	0.008	-0.01	0.002	5.71e-11	0	0.015	0.838
rs7590263	2	Neutrophil	RP11-373D23.3	T	C	0.5	36.3	0.007	0.01	0.002	1.76e-09	0.01	0.015	0.503
rs77552263	2	Neutrophil	THADA	A	G	0.08	183.9	0.034	0.05	0.004	7.19e-42	-0.09	0.027	0.000889
rs79047930	2	Neutrophil	PTPRN	T	C	0.01	40.9	0.008	0.05	0.008	1.64e-10	-0.08	0.074	0.304
rs11712552	3	Neutrophil	PXYLP1	G	A	0.13	111	0.02	0.03	0.003	6.45e-26	0	0.022	0.875
rs11716015	3	Neutrophil	MECOM	T	C	0.64	41.6	0.008	-0.01	0.002	1.16e-10	-0.01	0.015	0.661
rs11721064	3	Neutrophil	RNU6-461P	T	G	0.61	53.1	0.01	0.01	0.002	3.22e-13	-0.02	0.015	0.185
rs12487658	3	Neutrophil	FOXP1	T	C	0.8	49.5	0.009	0.02	0.002	2.06e-12	-0.02	0.018	0.3
rs2046934	3	Neutrophil	MED12L	A	G	0.82	36.4	0.007	0.02	0.002	1.66e-09	0.03	0.019	0.153
rs2734031	3	Neutrophil	MRPL3	C	T	0.91	409.9	0.076	-0.07	0.003	4.2e-91	-0.02	0.024	0.344
rs3749440	3	Neutrophil	ABCC5	G	A	0.37	76.6	0.014	0.02	0.002	2.2e-18	-0.02	0.015	0.124
rs56174170	3	Neutrophil	THPO	C	T	0.14	36	0.007	0.02	0.003	2.04e-09	0.01	0.022	0.66
rs56217149	3	Neutrophil	IQSEC1	A	G	0.15	39	0.008	0.02	0.003	4.45e-10	-0.02	0.021	0.355
rs59519784	3	Neutrophil	LINC02052	A	G	0.41	36.2	0.007	0.01	0.002	1.85e-09	0	0.015	0.827
rs6414435	3	Neutrophil	SETD2	G	A	0.59	70.3	0.014	0.02	0.002	5.57e-17	-0.02	0.015	0.162
rs6764912	3	Neutrophil	RPN1	A	G	0.07	85	0.017	-0.04	0.004	3.14e-20	0.03	0.042	0.481
rs789858	3	Neutrophil	FAM43A	T	C	0.4	50.8	0.009	0.01	0.002	1.07e-12	0	0.015	0.911
rs9842724	3	Neutrophil	C3orf49	C	T	0.8	34.8	0.007	-0.01	0.002	3.67e-09	-0.01	0.018	0.761
rs10012827	4	Neutrophil	LIMCH1	T	C	0.12	30.3	0.006	0.02	0.003	3.81e-08	-0.01	0.023	0.704
rs2290846	4	Neutrophil	LRBA	A	G	0.28	78.2	0.014	0.02	0.002	9.92e-19	0	0.016	0.798
rs2522440	4	Neutrophil	PAPSS1	C	T	0.91	30.8	0.006	0.02	0.003	2.9e-08	-0.04	0.024	0.127
rs4145952	4	Neutrophil	USP53	A	C	0.4	46.3	0.009	-0.01	0.002	1.06e-11	0.02	0.015	0.294
rs6817881	4	Neutrophil	SH3D19	T	C	0.5	54.9	0.01	0.01	0.002	1.35e-13	-0.01	0.015	0.562
rs6855981	4	Neutrophil	HTT	A	G	0.37	67.9	0.013	-0.02	0.002	1.85e-16	0	0.015	0.922
rs7658676	4	Neutrophil	SMIM14	T	C	0.35	30.4	0.006	0.01	0.002	3.58e-08	0.03	0.015	0.0236
rs7679673	4	Neutrophil	AC004069.2	A	C	0.38	145.2	0.027	-0.02	0.002	2.15e-33	0	0.015	0.907
rs7684253	4	Neutrophil	DPP3P1	T	C	0.55	53.1	0.01	0.01	0.002	3.29e-13	0	0.015	0.938
rs7687658	4	Neutrophil	HSD17B13	G	A	0.43	32.6	0.006	0.01	0.002	1.14e-08	-0.01	0.014	0.484
rs10447304	5	Neutrophil	MAML1	A	G	0.51	74.7	0.014	-0.02	0.002	5.58e-18	-0.02	0.014	0.112
rs12658947	5	Neutrophil	AC010376.1	G	A	0.26	35.2	0.006	0.01	0.002	3.01e-09	-0.02	0.017	0.238
rs13190036	5	Neutrophil	MXD3	G	A	0.89	48.4	0.009	-0.02	0.003	3.63e-12	-0.01	0.023	0.556
rs141010613	5	Neutrophil	P4HA2	A	G	0.02	31.5	0.006	-0.04	0.008	2.08e-08	-0.01	0.061	0.933
rs1445171	5	Neutrophil	RP11-231G15.1	C	T	0.52	55.2	0.01	0.01	0.002	1.15e-13	-0.01	0.014	0.7
rs172240	5	Neutrophil	SGCD	A	G	0.85	57.4	0.011	-0.02	0.003	3.71e-14	0.03	0.02	0.112
rs1966479	5	Neutrophil	TNFAIP8	G	A	0.66	50.5	0.009	0.01	0.002	1.21e-12	0.01	0.015	0.692
rs249677	5	Neutrophil	PRELID2	A	C	0.63	136.7	0.025	0.02	0.002	1.47e-31	-0.03	0.015	0.0548
rs2522051	5	Neutrophil	C5orf56	C	T	0.45	154.6	0.029	0.02	0.002	1.88e-35	0.01	0.014	0.538
rs62360185	5	Neutrophil	AC010376.1	G	A	0.19	42.3	0.008	-0.02	0.002	8.05e-11	-0.02	0.018	0.333
rs62375385	5	Neutrophil	RP11-72L22.1	C	T	0.19	34.1	0.006	0.01	0.002	5.46e-09	0.03	0.019	0.0807
rs6859727	5	Neutrophil	ZNF366	C	T	0.88	189.6	0.035	-0.04	0.003	4.29e-43	-0.01	0.021	0.491
rs10945542	6	Neutrophil	TULP4	T	C	0.52	38.8	0.007	0.01	0.002	4.82e-10	0.02	0.014	0.264
rs10948036	6	Neutrophil	ACTG1P9	A	C	0.21	158	0.029	0.03	0.002	3.49e-36	0.01	0.018	0.47
rs11753041	6	Neutrophil	CDKAL1	C	T	0.4	32.4	0.006	0.01	0.002	1.27e-08	-0.01	0.015	0.328
rs12189880	6	Neutrophil	TRAM2	T	C	0.24	50.1	0.009	-0.02	0.002	1.54e-12	0.01	0.017	0.635
rs1490384	6	Neutrophil	RP11-394G3.2	T	C	0.5	58.4	0.011	-0.01	0.002	2.19e-14	-0.02	0.014	0.271
rs207253	6	Neutrophil	BACH2	A	G	0.41	37.5	0.007	-0.01	0.002	9.42e-10	-0.03	0.017	0.103
rs212409	6	Neutrophil	TAGAP	A	G	0.55	120.7	0.022	-0.02	0.002	4.71e-28	-0.01	0.015	0.652
rs3777755	6	Neutrophil	HIVEP1	T	C	0.31	43.3	0.008	0.01	0.002	4.78e-11	-0.02	0.015	0.268
rs58005484	6	Neutrophil	MICF	T	C	0.14	143.4	0.026	0.03	0.003	5.14e-33	0.03	0.02	0.211
rs62429983	6	Neutrophil	RNU4-76P	A	G	0.14	36.3	0.007	0.02	0.003	1.77e-09	0.03	0.021	0.126
rs68016381	6	Neutrophil	ACTG1P9	T	C	0.05	58.4	0.011	-0.03	0.004	2.23e-14	0.07	0.045	0.144
rs68137036	6	Neutrophil	RP11-344J7.4	G	A	0.29	37.4	0.007	-0.01	0.002	1.02e-09	0.01	0.016	0.532
rs6915310	6	Neutrophil	ATXN1	T	C	0.17	159.3	0.03	-0.03	0.003	1.71e-36	-0.02	0.019	0.254
rs6936191	6	Neutrophil	RREB1	C	T	0.61	82.8	0.016	0.02	0.002	9.87e-20	0	0.016	0.758
rs80296299	6	Neutrophil	HLA-B	T	C	0.12	73.6	0.014	0.03	0.003	1e-17	0	0.022	0.963
rs9265980	6	Neutrophil	HLA-B	A	G	0.18	522.3	0.096	0.06	0.003	1.62e-115	0.01	0.02	0.516
rs9267575	6	Neutrophil	C6orf48	C	T	0.4	180.6	0.033	-0.03	0.002	3.82e-41	-0.02	0.015	0.113
rs9277764	6	Neutrophil	HLA-DPB2	A	G	0.12	66.5	0.012	0.02	0.003	3.68e-16	0.02	0.023	0.326
rs9378212	6	Neutrophil	HLA-DRB9	T	C	0.47	960.3	0.177	0.06	0.002	1e-200	0.01	0.016	0.7
rs9402685	6	Neutrophil	HBS1L	C	T	0.26	233.7	0.044	-0.03	0.002	1.05e-52	0	0.016	0.782
rs10252457	7	Neutrophil	TNS3	G	A	0.43	49.8	0.009	-0.01	0.002	1.82e-12	-0.01	0.015	0.587
rs12530608	7	Neutrophil	AC080080.1	G	A	0.15	34.9	0.007	-0.02	0.003	3.63e-09	-0.01	0.02	0.672
rs17139597	7	Neutrophil	RP11-328P23.4	G	T	0.04	48.6	0.009	-0.03	0.005	3.23e-12	0.02	0.039	0.591
rs2301557	7	Neutrophil	CDK6	T	C	0.02	305.4	0.057	-0.13	0.007	2.53e-68	0.03	0.052	0.566
rs33951980	7	Neutrophil	MLXIPL	T	C	0.13	92.7	0.017	-0.03	0.003	6.63e-22	0	0.022	0.868
rs342242	7	Neutrophil	CTB-111H14.1	C	T	0.45	66.5	0.012	-0.02	0.002	3.62e-16	0	0.014	0.78
rs35759345	7	Neutrophil	MET	T	C	0.45	42.8	0.008	0.01	0.002	6.19e-11	0.01	0.014	0.321
rs3735311	7	Neutrophil	ZNF398	C	T	0.65	94.3	0.017	-0.02	0.002	2.82e-22	-0.01	0.015	0.562
rs4727392	7	Neutrophil	BAIAP2L1	G	A	0.74	65.6	0.012	-0.02	0.002	5.65e-16	0.01	0.016	0.446
rs73049276	7	Neutrophil	GLCCI1	A	G	0.06	93.2	0.017	-0.04	0.004	5.13e-22	0.01	0.03	0.863
rs76873475	7	Neutrophil	SRRM3	A	C	0.16	32.6	0.006	-0.02	0.003	1.18e-08	-0.02	0.02	0.276
rs7777484	7	Neutrophil	GNA12	G	A	0.42	36.1	0.007	0.01	0.002	1.96e-09	-0.01	0.015	0.68
rs778732	7	Neutrophil	TPST1	T	C	0.11	74.5	0.014	0.03	0.003	6.53e-18	-0.03	0.023	0.167
rs981132	7	Neutrophil	AC020743.3	G	T	0.68	106	0.02	0.02	0.002	7.88e-25	0.06	0.016	3.03e-05
rs12541521	8	Neutrophil	LINC00976	G	A	0.45	43.3	0.008	0.01	0.002	4.77e-11	-0.02	0.014	0.28
rs2923416	8	Neutrophil	RP11-503E24.3	G	A	0.61	30.1	0.006	0.01	0.002	4.21e-08	0.03	0.015	0.0224
rs34215892	8	Neutrophil	DOK2	A	G	0.03	40.3	0.008	0.04	0.006	2.3e-10	-0.03	0.046	0.486
rs609264	8	Neutrophil	RP11-91I20.3	G	T	0.53	42.3	0.008	0.01	0.002	7.93e-11	0.01	0.015	0.519
rs6468341	8	Neutrophil	RBPMS	C	T	0.74	74.3	0.014	0.02	0.002	7.1e-18	0.03	0.017	0.0689
rs6998846	8	Neutrophil	RP11-115J16.1	A	G	0.78	43.4	0.008	0.02	0.002	4.54e-11	0.02	0.017	0.15
rs73271394	8	Neutrophil	VPS13B	C	T	0.05	30.5	0.006	0.03	0.005	3.39e-08	-0.04	0.036	0.239
rs7815046	8	Neutrophil	ATP6V0D2	C	A	0.3	38.9	0.007	-0.01	0.002	4.65e-10	-0.02	0.016	0.173
rs7816785	8	Neutrophil	LYN	T	C	0.61	116.4	0.022	-0.02	0.002	4.31e-27	0.02	0.015	0.162
rs10760690	9	Neutrophil	RP11-547C13.1	T	G	0.37	31.7	0.006	0.01	0.002	1.85e-08	0	0.016	0.838
rs10811668	9	Neutrophil	RP11-408N14.1	A	C	0.21	32	0.006	-0.01	0.002	1.56e-08	0	0.018	0.945
rs10992394	9	Neutrophil	IPPK	A	G	0.23	37.1	0.007	0.01	0.002	1.14e-09	0.02	0.017	0.362
rs12378064	9	Neutrophil	PSMB7	T	C	0.65	45	0.009	-0.01	0.002	1.99e-11	0	0.015	0.918
rs1411424	9	Neutrophil	RP11-202G18.1	A	G	0.52	35.6	0.007	-0.01	0.002	2.51e-09	0.02	0.014	0.265
rs17831500	9	Neutrophil	PRPF4	C	A	0.22	74.8	0.014	-0.02	0.002	5.64e-18	0	0.018	0.902
rs2157770	9	Neutrophil	BRD3	G	A	0.29	89.9	0.018	0.02	0.002	2.67e-21	0	0.016	0.834
rs3739873	9	Neutrophil	PHF24	A	G	0.22	35	0.007	-0.01	0.002	3.45e-09	0	0.018	0.868
rs409801	9	Neutrophil	AK3	C	T	0.5	119.5	0.022	0.02	0.002	8.59e-28	0	0.016	0.859
rs7866863	9	Neutrophil	UGCG	A	G	0.34	41.9	0.008	0.01	0.002	1e-10	-0.01	0.015	0.626
rs796007	9	Neutrophil	HNRNPK	A	G	0.25	87.4	0.016	-0.02	0.002	9.41e-21	-0.02	0.016	0.209
rs10995477	10	Neutrophil	JMJD1C	C	T	0.47	250.2	0.046	-0.03	0.002	2.86e-56	-0.01	0.014	0.45
rs1250568	10	Neutrophil	ZMIZ1	C	T	0.44	46.6	0.009	-0.01	0.002	8.89e-12	0.01	0.015	0.383
rs1412445	10	Neutrophil	LIPA	T	C	0.34	108.1	0.02	0.02	0.002	2.64e-25	-0.02	0.015	0.193
rs1571956	10	Neutrophil	RNU6-598P	A	G	0.65	45.7	0.009	0.01	0.002	1.43e-11	-0.02	0.015	0.182
rs1977289	10	Neutrophil	HELLS	C	T	0.48	90.3	0.017	-0.02	0.002	2.14e-21	0.01	0.014	0.618
rs2807742	10	Neutrophil	RP11-351M16.3	A	G	0.77	201.4	0.037	0.03	0.002	1.16e-45	0.06	0.017	0.000709
rs72825306	10	Neutrophil	BTAF1	G	A	0.17	34.4	0.006	0.02	0.003	4.56e-09	0.01	0.019	0.674
rs9419387	10	Neutrophil	PPP2R2D	A	G	0.41	40	0.007	-0.01	0.002	2.66e-10	-0.01	0.015	0.674
rs9804265	10	Neutrophil	PRTFDC1	C	A	0.37	401.6	0.074	-0.04	0.002	2.79e-89	-0.01	0.015	0.644
rs10750623	11	Neutrophil	ANGPTL5	A	G	0.46	32.4	0.006	-0.01	0.002	1.28e-08	0.03	0.014	0.0518
rs10833024	11	Neutrophil	NAP1L4	T	C	0.31	61.6	0.011	0.02	0.002	4.51e-15	-0.02	0.015	0.258
rs12802157	11	Neutrophil	KIF18A	C	A	0.25	32.6	0.006	0.01	0.002	1.2e-08	0.01	0.016	0.588
rs1939212	11	Neutrophil	CFL1	T	C	0.3	45.5	0.008	-0.01	0.002	1.62e-11	-0.02	0.016	0.204
rs2282611	11	Neutrophil	EMSY	G	T	0.32	37.3	0.007	-0.01	0.002	1.03e-09	-0.01	0.015	0.411
rs2468832	11	Neutrophil	MRGPRX3	A	C	0.24	44.8	0.008	0.02	0.002	2.33e-11	0.01	0.017	0.746
rs58984522	11	Neutrophil	TTC17	C	T	0.35	29.9	0.006	-0.01	0.002	4.71e-08	0.01	0.015	0.6
rs7940176	11	Neutrophil	UBASH3B	T	C	0.12	34.6	0.006	-0.02	0.003	4.23e-09	0	0.022	0.858
rs7947419	11	Neutrophil	JAM3	T	C	0.06	30.6	0.006	0.02	0.004	3.27e-08	-0.02	0.03	0.604
rs10846411	12	Neutrophil	FOXJ2	G	A	0.69	64.4	0.012	0.02	0.002	1.08e-15	0.01	0.016	0.713
rs28588142	12	Neutrophil	AC091814.2	T	C	0.19	38.2	0.007	0.02	0.002	6.6e-10	0.02	0.019	0.224
rs35864914	12	Neutrophil	PRDM4	T	C	0.38	32.9	0.006	-0.01	0.002	1.01e-08	0	0.015	0.882
rs3861100	12	Neutrophil	LIMA1	G	A	0.35	80.3	0.015	0.02	0.002	3.43e-19	0	0.015	0.87
rs610578	12	Neutrophil	RP11-173P15.7	G	A	0.66	51.9	0.01	-0.01	0.002	6.27e-13	-0.01	0.015	0.338
rs61754230	12	Neutrophil	RAB21	T	C	0.02	31.6	0.006	0.04	0.007	1.96e-08	-0.05	0.083	0.511
rs61955089	12	Neutrophil	SBNO1	C	T	0.03	53.4	0.01	0.04	0.006	2.79e-13	0.01	0.044	0.852
rs7969023	12	Neutrophil	ITPR2	C	T	0.41	33.8	0.006	-0.01	0.002	6.23e-09	0.02	0.015	0.293
rs7322886	13	Neutrophil	RP11-432M24.4	C	T	0.62	44.4	0.008	0.01	0.002	2.71e-11	0.02	0.015	0.298
rs76603681	13	Neutrophil	PDX1	A	G	0.03	53.5	0.01	0.04	0.006	2.65e-13	-0.04	0.071	0.61
rs78738581	13	Neutrophil	AKAP11	A	G	0.23	87.1	0.016	0.02	0.002	1.13e-20	0.01	0.017	0.722
rs7987258	13	Neutrophil	FNDC3A	A	G	0.66	31	0.006	-0.01	0.002	2.67e-08	-0.02	0.015	0.111
rs9543219	13	Neutrophil	KLF5	T	C	0.57	43.2	0.008	0.01	0.002	5.06e-11	0	0.015	0.768
rs11625865	14	Neutrophil	NUDT14	A	G	0.61	55	0.011	-0.02	0.002	1.26e-13	-0.01	0.015	0.322
rs2241621	14	Neutrophil	STON2	C	A	0.59	58.3	0.011	-0.01	0.002	2.37e-14	0	0.015	0.741
rs2494747	14	Neutrophil	AKT1	T	G	0.62	39.5	0.008	0.01	0.002	3.37e-10	0.02	0.016	0.197
rs34765661	14	Neutrophil	ERH	C	T	0.07	115	0.021	0.04	0.004	8.58e-27	-0.01	0.029	0.695
rs4903580	14	Neutrophil	SAMD15	T	C	0.46	73.3	0.014	0.02	0.002	1.16e-17	-0.02	0.014	0.163
rs72731564	14	Neutrophil	ZFP36L1	T	C	0.19	66.9	0.012	0.02	0.002	2.95e-16	0.01	0.018	0.769
rs12909505	15	Neutrophil	RP11-507J18.1	C	T	0.43	121.6	0.022	-0.02	0.002	3e-28	-0.02	0.015	0.169
rs2955958	15	Neutrophil	PCSK6	A	G	0.32	33	0.007	0.01	0.002	9.67e-09	0.03	0.016	0.0806
rs4843073	15	Neutrophil	AKAP13	T	C	0.64	46.4	0.009	0.01	0.002	1.01e-11	0.02	0.015	0.134
rs62011281	15	Neutrophil	AC007950.2	A	G	0.31	33.6	0.006	0.01	0.002	7.03e-09	0.04	0.015	0.0187
rs8030089	15	Neutrophil	SCAMP5	T	C	0.2	60.5	0.011	-0.02	0.002	7.79e-15	-0.03	0.018	0.133
rs11648664	16	Neutrophil	CHD9	A	G	0.4	52.2	0.01	-0.01	0.002	5.43e-13	-0.01	0.015	0.605
rs12923918	16	Neutrophil	TNRC6A	G	A	0.51	29.9	0.006	-0.01	0.002	4.81e-08	-0.01	0.014	0.653
rs12927351	16	Neutrophil	GLG1	A	C	0.2	80.7	0.015	0.02	0.002	2.83e-19	-0.02	0.018	0.38
rs12930850	16	Neutrophil	CMIP	G	A	0.54	95.9	0.018	0.02	0.002	1.29e-22	0	0.014	0.953
rs1362623	16	Neutrophil	ZNF423	T	C	0.21	59.2	0.011	0.02	0.002	1.49e-14	-0.01	0.018	0.614
rs16958642	16	Neutrophil	ZC3H7A	A	G	0.08	39.9	0.008	0.02	0.004	2.77e-10	-0.01	0.026	0.624
rs305082	16	Neutrophil	IRF8	C	T	0.17	199.4	0.038	0.04	0.003	3.04e-45	-0.01	0.019	0.475
rs35929659	16	Neutrophil	PKD1	C	T	0.18	55.1	0.011	-0.02	0.003	1.21e-13	0.02	0.019	0.286
rs4984803	16	Neutrophil	RP11-616M22.7	A	G	0.6	73.1	0.015	-0.02	0.002	1.34e-17	-0.02	0.015	0.1
rs72803323	16	Neutrophil	ANKRD11	T	C	0.04	48.4	0.009	0.03	0.005	3.56e-12	-0.02	0.04	0.557
rs72832055	16	Neutrophil	PLCG2	A	G	0.31	35.2	0.007	-0.01	0.002	3.09e-09	-0.01	0.016	0.718
rs75974417	16	Neutrophil	NLRC5	T	C	0.21	49.3	0.009	-0.02	0.002	2.32e-12	0.02	0.018	0.309
rs11080133	17	Neutrophil	CTD-2349P21.5	A	G	0.31	31.1	0.006	0.01	0.002	2.59e-08	0.02	0.018	0.386
rs149157044	17	Neutrophil	RAD51C	T	C	0.04	37.9	0.007	-0.03	0.005	7.67e-10	-0.06	0.054	0.242
rs16961474	17	Neutrophil	COPS3	A	G	0.14	37.2	0.007	-0.02	0.003	1.11e-09	0	0.02	0.893
rs2001613	17	Neutrophil	SEPT9	T	C	0.47	35.9	0.007	0.01	0.002	2.12e-09	-0.01	0.014	0.644
rs6503727	17	Neutrophil	BRCA1	C	T	0.66	85.6	0.016	0.02	0.002	2.39e-20	0.01	0.015	0.453
rs7214290	17	Neutrophil	NUFIP2	A	G	0.17	50.6	0.009	0.02	0.003	1.2e-12	0.01	0.019	0.76
rs749780	17	Neutrophil	CD300LF	A	C	0.73	75	0.014	0.02	0.002	4.94e-18	0.02	0.017	0.321
rs78813154	17	Neutrophil	RABEP1	T	G	0.14	47.1	0.009	0.02	0.003	7.13e-12	0.07	0.02	0.000863
rs8079215	17	Neutrophil	MAPT	T	C	0.72	31	0.006	0.01	0.002	2.68e-08	0	0.016	0.933
rs9905106	17	Neutrophil	MYO1C	C	T	0.73	104.6	0.02	0.02	0.002	1.62e-24	-0.01	0.017	0.758
rs11664534	18	Neutrophil	HAUS1	T	C	0.52	68.8	0.013	-0.02	0.002	1.16e-16	0	0.014	0.749
rs17742008	18	Neutrophil	MAPK4	A	C	0.21	57.2	0.011	-0.02	0.002	4.1e-14	-0.01	0.017	0.701
rs671835	18	Neutrophil	MBD2	G	A	0.36	56.2	0.01	0.02	0.002	6.86e-14	0	0.015	0.916
rs7237878	18	Neutrophil	LINC00908	A	G	0.69	32.1	0.006	-0.01	0.002	1.53e-08	-0.01	0.016	0.469
rs763362	18	Neutrophil	CD226	G	A	0.4	62.9	0.012	0.02	0.002	2.23e-15	0	0.015	0.78
rs9965539	18	Neutrophil	LINC01478	A	G	0.13	118.6	0.022	0.03	0.003	1.35e-27	-0.01	0.021	0.533
rs11673093	19	Neutrophil	EXOC3L2	A	G	0.26	494.7	0.092	-0.05	0.002	1.45e-109	-0.06	0.017	0.000125
rs12460279	19	Neutrophil	ZNF699	G	A	0.57	33.8	0.006	-0.01	0.002	6.43e-09	0	0.015	0.758
rs1985157	19	Neutrophil	LRRC25	C	T	0.41	169	0.034	0.03	0.002	1.29e-38	0.07	0.015	1.45e-05
rs28540102	19	Neutrophil	KDM4B	C	T	0.66	69.4	0.013	0.02	0.002	8.51e-17	0.03	0.015	0.0495
rs386243	19	Neutrophil	SPHK2	T	C	0.25	132.9	0.026	-0.03	0.002	1.03e-30	-0.01	0.017	0.458
rs56408111	19	Neutrophil	ZNF101	C	T	0.08	78	0.015	0.03	0.004	1.11e-18	0.03	0.028	0.363
rs6511703	19	Neutrophil	KRI1	C	T	0.24	104.5	0.02	-0.02	0.002	1.66e-24	-0.01	0.017	0.612
rs7409459	19	Neutrophil	CLEC4G	T	C	0.3	34.6	0.007	0.01	0.002	4.15e-09	0	0.019	0.946
rs8112528	19	Neutrophil	TIMM50	A	G	0.19	31.2	0.006	-0.01	0.002	2.35e-08	-0.01	0.019	0.766
rs930232	19	Neutrophil	CNN2	A	G	0.46	107.9	0.022	0.02	0.002	2.91e-25	-0.05	0.017	0.00146
rs12481262	20	Neutrophil	PLCB1	C	T	0.46	52.4	0.011	-0.01	0.002	4.79e-13	0	0.014	0.85
rs1555275	20	Neutrophil	RBM38	G	A	0.65	44.8	0.009	-0.01	0.002	2.3e-11	-0.02	0.015	0.31
rs156334	20	Neutrophil	RP5-971N18.3	T	C	0.43	33.6	0.007	-0.01	0.002	6.93e-09	-0.01	0.015	0.499
rs1800961	20	Neutrophil	HNF4A	T	C	0.03	87.5	0.016	-0.05	0.006	8.99e-21	0.06	0.042	0.177
rs2179593	20	Neutrophil	TOX2	A	C	0.72	33.2	0.006	-0.01	0.002	8.62e-09	0	0.016	0.989
rs2254458	20	Neutrophil	SIRPB1	T	C	0.64	40.8	0.008	-0.01	0.002	1.76e-10	0	0.015	0.871
rs2315008	20	Neutrophil	ZGPAT	G	T	0.67	63.5	0.012	0.02	0.002	1.64e-15	-0.01	0.015	0.418
rs4812447	20	Neutrophil	LINC01728	G	A	0.44	77.4	0.014	0.02	0.002	1.49e-18	0	0.015	0.836
rs6067411	20	Neutrophil	RP13-379L11.3	T	C	0.53	35.5	0.007	-0.01	0.002	2.64e-09	-0.02	0.014	0.264
rs619450	20	Neutrophil	PTPRA	C	T	0.5	50.4	0.01	0.01	0.002	1.29e-12	-0.02	0.014	0.0925
rs1788493	21	Neutrophil	CBSL	T	C	0.5	45.2	0.009	0.01	0.002	1.88e-11	-0.01	0.015	0.492
rs2839183	21	Neutrophil	MCM3AP	A	G	0.4	45	0.008	-0.01	0.002	2.1e-11	-0.01	0.015	0.619
rs139386	22	Neutrophil	CBX7	C	T	0.45	30.6	0.006	-0.01	0.002	3.21e-08	0.01	0.015	0.665
rs35284073	22	Neutrophil	HDHD5	A	G	0.22	38.7	0.007	0.01	0.002	5.15e-10	0	0.017	0.862
rs4347951	22	Neutrophil	KREMEN1	C	T	0.31	31.7	0.006	0.01	0.002	1.87e-08	0.01	0.016	0.362
rs5753576	22	Neutrophil	ISX	T	C	0.48	85.5	0.016	-0.02	0.002	2.43e-20	-0.01	0.014	0.374
rs738408	22	Neutrophil	PNPLA3	T	C	0.22	46.9	0.009	-0.02	0.002	7.74e-12	-0.01	0.018	0.514
© 2022 Luo J et al. JAMA Network Open.

## Sheet: eTable 5
eTable 5. Information of instrumental variables for basophil count.
SNP	chromsome	exposure	Gene	Effect allele	Alternative allele	Effect allele frequency	F statistics	Explained variation (%)	Gene-monocyte association			Gene-AD association
									beta	se	pval	beta	se	pval
rs1086893	1	Basophil	TMEM206	C	T	0.34	190.8	0.04	0.03	0.002	2.41e-43	0.02	0.015	0.143
rs10927074	1	Basophil	RP5-940F7.2	C	T	0.89	576.2	0.121	0.08	0.003	3e-127	0	0.023	0.861
rs11121246	1	Basophil	ENO1	G	T	0.5	38.9	0.008	0.01	0.002	4.59e-10	0.04	0.014	0.0087
rs12075	1	Basophil	ACKR1	A	G	0.58	179.8	0.038	0.03	0.002	6.02e-41	0.01	0.015	0.533
rs12123922	1	Basophil	DSTYK	A	G	0.44	182.3	0.038	-0.03	0.002	1.73e-41	-0.01	0.015	0.372
rs1537061	1	Basophil	RP5-1043L3.1	C	T	0.1	53.6	0.011	-0.03	0.003	2.55e-13	-0.01	0.023	0.73
rs17613339	1	Basophil	AL157902.3	T	C	0.13	29.9	0.006	-0.02	0.003	4.71e-08	0	0.021	0.932
rs17625587	1	Basophil	LINC01221	A	G	0.26	41.5	0.009	0.01	0.002	1.25e-10	0	0.016	0.921
rs1804999	1	Basophil	SMG5	G	A	0.51	30.5	0.006	0.01	0.002	3.48e-08	0	0.015	0.775
rs4060971	1	Basophil	EIF4G3	T	C	0.55	99.7	0.021	-0.02	0.002	1.85e-23	-0.04	0.014	0.0115
rs56043070	1	Basophil	GCSAML	A	G	0.07	42.9	0.009	-0.03	0.004	6.04e-11	-0.04	0.032	0.267
rs6671847	1	Basophil	FCGR2A	A	G	0.51	43.5	0.009	0.01	0.002	4.44e-11	0	0.014	0.961
rs73078376	1	Basophil	SLC45A3	A	C	0.06	30.8	0.007	-0.03	0.005	2.94e-08	-0.03	0.034	0.337
rs7515985	1	Basophil	GMEB1	G	A	0.42	42.9	0.009	0.01	0.002	6.05e-11	0.01	0.015	0.364
rs13386606	2	Basophil	LINC00299	A	G	0.36	31.4	0.007	-0.01	0.002	2.15e-08	0.01	0.015	0.592
rs13419763	2	Basophil	AAMP	T	C	0.56	61.6	0.013	0.02	0.002	4.43e-15	0	0.014	0.98
rs1598207	2	Basophil	ORC4	G	A	0.3	82	0.017	0.02	0.002	1.41e-19	0.02	0.015	0.167
rs2028900	2	Basophil	MAT2A	T	C	0.45	46	0.01	-0.01	0.002	1.25e-11	0	0.014	0.896
rs2860773	2	Basophil	AC074391.1	T	G	0.41	84.1	0.018	0.02	0.002	5.03e-20	-0.02	0.015	0.201
rs4602187	2	Basophil	UBE2E3	T	C	0.68	40.1	0.009	0.01	0.002	2.53e-10	0	0.015	0.806
rs62105478	2	Basophil	AC011747.6	A	G	0.05	46.2	0.01	-0.03	0.005	1.09e-11	0	0.034	0.977
rs6543144	2	Basophil	SLC9A4	G	A	0.31	37.9	0.008	0.01	0.002	7.43e-10	-0.01	0.016	0.561
rs73987603	2	Basophil	AC079610.1	A	G	0.17	76.3	0.016	0.02	0.003	2.64e-18	-0.01	0.019	0.534
rs77785849	2	Basophil	AC079248.1	A	C	0.03	38.8	0.008	0.04	0.006	4.94e-10	0.03	0.05	0.577
rs79140637	2	Basophil	LINC01800	A	G	0.05	35.9	0.008	-0.03	0.005	2.09e-09	-0.05	0.033	0.132
rs11710737	3	Basophil	BBX	G	A	0.44	31.4	0.007	0.01	0.002	2.15e-08	-0.01	0.014	0.604
rs12497690	3	Basophil	FECHP1	C	A	0.37	47.2	0.01	0.01	0.002	6.48e-12	0.01	0.015	0.332
rs13089722	3	Basophil	MRPL3	A	G	0.11	710.9	0.149	-0.09	0.003	1.44e-156	0.03	0.023	0.14
rs1669340	3	Basophil	CRBN	T	G	0.84	149	0.031	-0.03	0.003	3.09e-34	0.01	0.02	0.605
rs3181077	3	Basophil	CCR3	T	C	0.72	264.3	0.056	-0.04	0.002	2.23e-59	0.02	0.016	0.244
rs4324460	3	Basophil	IL5RA	G	T	0.22	92.8	0.02	0.02	0.003	6.15e-22	0	0.019	0.857
rs59107033	3	Basophil	ADCY5	T	C	0.22	32.6	0.007	-0.01	0.002	1.17e-08	0.06	0.017	0.000215
rs6780544	3	Basophil	RTP2	A	G	0.62	60.1	0.013	-0.02	0.002	9.32e-15	0	0.015	0.993
rs74535412	3	Basophil	LINC01565	A	G	0.03	44.7	0.01	0.04	0.006	2.31e-11	0.01	0.04	0.85
rs7613595	3	Basophil	PLCL2	C	A	0.22	214.6	0.045	-0.04	0.002	1.55e-48	0	0.018	0.966
rs10006833	4	Basophil	SLC2A9	C	T	0.21	38.3	0.008	-0.02	0.003	6.22e-10	0	0.018	0.924
rs11097787	4	Basophil	MANBA	T	C	0.4	48.3	0.01	-0.01	0.002	3.83e-12	0	0.016	0.86
rs2298989	4	Basophil	EGF	C	T	0.43	31	0.007	-0.01	0.002	2.65e-08	0.03	0.015	0.052
rs28647824	4	Basophil	SCD5	A	C	0.27	57.3	0.012	-0.02	0.002	3.84e-14	0	0.016	0.984
rs56406125	4	Basophil	AFF1	T	G	0.19	179.7	0.038	-0.03	0.003	6.04e-41	-0.03	0.018	0.0892
rs7684939	4	Basophil	NMU	A	G	0.49	33.5	0.007	-0.01	0.002	7.35e-09	0.02	0.014	0.251
rs13188960	5	Basophil	IL7R	T	G	0.28	70.4	0.015	-0.02	0.002	5.08e-17	0.01	0.016	0.69
rs2594836	5	Basophil	HMP19	A	G	0.72	58.8	0.013	-0.02	0.002	1.87e-14	0.01	0.017	0.384
rs34500	5	Basophil	LINC02062	A	G	0.08	49.9	0.011	-0.03	0.004	1.67e-12	0.03	0.028	0.298
rs357613	5	Basophil		A	G	0.51	48.6	0.012	-0.02	0.002	3.26e-12	-0.04	0.02	0.0561
rs3857286	5	Basophil	AC116606.1	T	C	0.7	30.2	0.006	-0.01	0.002	3.97e-08	-0.01	0.016	0.679
rs4705908	5	Basophil	ACSL6	A	G	0.42	31.2	0.007	-0.01	0.002	2.43e-08	0.01	0.015	0.52
rs2229092	6	Basophil	LTA	C	A	0.06	36.6	0.008	0.03	0.004	1.48e-09	0	0.03	0.911
rs2524079	6	Basophil	HLA-B	A	G	0.42	225.8	0.047	0.03	0.002	5.46e-51	0.02	0.015	0.291
rs35045014	6	Basophil	BEND3	A	C	0.46	30.3	0.006	-0.01	0.002	3.87e-08	0	0.016	0.839
rs377763	6	Basophil	TBC1D22B	A	C	0.21	119.3	0.025	-0.03	0.002	9.38e-28	-0.03	0.019	0.121
rs905670	6	Basophil	BACH2	A	G	0.35	44.6	0.009	-0.01	0.002	2.49e-11	0.01	0.015	0.535
rs1186222	7	Basophil	HIP1	T	C	0.46	112.3	0.024	-0.02	0.002	3.21e-26	0	0.015	0.823
rs42030	7	Basophil	CDK6	A	G	0.08	61	0.013	0.03	0.004	6.09e-15	-0.09	0.028	0.000764
rs71562671	7	Basophil	ATXN7L1	C	T	0.08	29.8	0.006	0.02	0.004	4.84e-08	-0.05	0.027	0.0532
rs73049252	7	Basophil	GLCCI1	A	G	0.06	71.9	0.015	-0.04	0.004	2.42e-17	0	0.031	0.937
rs13267723	8	Basophil	CCDC26	A	G	0.23	33.2	0.007	-0.01	0.002	8.46e-09	-0.01	0.017	0.548
rs16923637	8	Basophil	NSMAF	T	G	0.29	38.8	0.008	0.01	0.002	4.79e-10	0	0.017	0.909
rs2738104	8	Basophil	DEFA4	A	G	0.67	70.9	0.015	0.02	0.002	4.01e-17	0	0.015	0.924
rs2977799	8	Basophil	XKR5	G	A	0.51	178.4	0.038	0.03	0.002	1.17e-40	0.01	0.015	0.391
rs4876400	8	Basophil	EXT1	G	A	0.63	65.5	0.014	-0.02	0.002	6e-16	-0.01	0.015	0.443
rs55690609	8	Basophil	DEFA7P	A	G	0.32	252.2	0.053	-0.03	0.002	8.93e-57	0	0.015	0.767
rs6557615	8	Basophil	TNFRSF10C	A	G	0.68	72.3	0.015	-0.02	0.002	1.9e-17	0	0.016	0.961
rs7832357	8	Basophil	RP11-136O12.2	G	A	0.34	51.1	0.011	-0.02	0.002	8.9e-13	0.01	0.015	0.439
rs1633768	9	Basophil	GFI1B	T	C	0.28	51.6	0.011	-0.02	0.002	7.02e-13	-0.01	0.016	0.41
rs2273770	9	Basophil	OSTF1	T	C	0.4	30.1	0.007	0.01	0.002	4.16e-08	0.03	0.015	0.0332
rs2811708	9	Basophil		T	G	0.27	54.9	0.012	-0.02	0.002	1.32e-13	0	0.017	0.93
rs7044519	9	Basophil	TLE4	G	T	0.16	35.7	0.008	0.02	0.003	2.37e-09	0.02	0.02	0.342
rs10883359	10	Basophil	LINC01475	G	A	0.28	33.5	0.007	-0.01	0.002	7.3e-09	-0.02	0.016	0.163
rs10906375	10	Basophil	BEND7	G	A	0.3	31.3	0.007	-0.01	0.002	2.29e-08	0.01	0.015	0.651
rs11187969	10	Basophil	TBC1D12	A	G	0.13	30.1	0.006	-0.02	0.003	4.24e-08	-0.03	0.022	0.124
rs2805921	10	Basophil	SRGN	A	G	0.25	29.8	0.006	0.01	0.002	4.92e-08	0.03	0.017	0.12
rs2998286	10	Basophil	RP11-351M16.3	C	T	0.77	73.1	0.015	0.02	0.002	1.31e-17	0.06	0.017	0.000692
rs3071	10	Basophil	SCD	C	A	0.3	53.3	0.011	-0.02	0.002	2.95e-13	-0.03	0.016	0.0487
rs34377578	10	Basophil	SUFU	C	A	0.25	32	0.007	0.01	0.002	1.56e-08	0.03	0.017	0.0967
rs3781452	10	Basophil	FAM53B	T	C	0.63	86.7	0.018	0.02	0.002	1.34e-20	0.03	0.015	0.0232
rs7078507	10	Basophil	RP11-399K21.11	G	A	0.61	58.2	0.012	-0.02	0.002	2.54e-14	-0.01	0.015	0.556
rs72786903	10	Basophil	C10orf128	T	C	0.22	32.1	0.007	-0.01	0.002	1.48e-08	-0.01	0.017	0.764
rs10734121	11	Basophil	TRIM49D1	A	G	0.85	80.4	0.017	-0.03	0.003	3.28e-19	-0.01	0.024	0.628
rs10835333	11	Basophil	STIM1	G	A	0.35	45.4	0.01	0.01	0.002	1.68e-11	-0.02	0.015	0.242
rs16928084	11	Basophil	C11orf21	G	A	0.11	73.2	0.015	-0.03	0.003	1.24e-17	0.03	0.023	0.285
rs2276066	11	Basophil	ANO1	G	A	0.65	42	0.009	0.01	0.002	9.38e-11	-0.02	0.015	0.198
rs2606724	11	Basophil	ZBTB16	A	G	0.45	54.9	0.012	0.02	0.002	1.33e-13	0.02	0.015	0.122
rs742631	11	Basophil	RCN1	T	C	0.28	52.4	0.011	-0.02	0.002	4.83e-13	-0.01	0.016	0.577
rs74472890	11	Basophil	P2RY2	C	T	0.05	467.9	0.099	0.1	0.005	1.02e-103	0.12	0.049	0.0138
rs10746147	12	Basophil	PPP1R12A	G	A	0.93	32.5	0.007	-0.02	0.004	1.2e-08	0	0.027	0.877
rs10844657	12	Basophil	CLECL1	T	C	0.34	32.6	0.007	0.01	0.002	1.18e-08	0.02	0.015	0.318
rs146970669	12	Basophil	FGFR1OP2	A	G	0.09	40.1	0.009	0.02	0.004	2.43e-10	0	0.024	0.852
rs17860282	12	Basophil	CELA1	T	C	0.01	112.8	0.024	0.1	0.01	2.62e-26	0.07	0.083	0.412
rs2118140	12	Basophil	HELB	G	A	0.53	79.9	0.017	0.02	0.002	4.03e-19	0.02	0.014	0.224
rs4475963	12	Basophil	SLC15A4	G	T	0.37	40.4	0.009	-0.01	0.002	2.11e-10	-0.02	0.015	0.243
rs4763817	12	Basophil	MANSC1	T	C	0.74	32.6	0.007	0.01	0.002	1.18e-08	0	0.016	0.842
rs4941839	13	Basophil	CCNA1	A	G	0.71	34.1	0.007	-0.01	0.002	5.43e-09	0.01	0.016	0.717
rs2289511	14	Basophil	GALC	A	G	0.58	62.2	0.013	-0.02	0.002	3.3e-15	-0.02	0.014	0.132
rs72721631	14	Basophil	LINC01220	A	C	0.24	63.6	0.013	-0.02	0.002	1.6e-15	0.01	0.018	0.62
rs11633707	15	Basophil	PAQR5	A	G	0.64	33.7	0.007	0.01	0.002	6.66e-09	0	0.015	0.976
rs12443468	15	Basophil	CTD-2034I4.1	G	A	0.23	35.2	0.007	0.01	0.002	3.04e-09	0	0.017	0.79
rs2074585	15	Basophil	IQGAP1	A	G	0.51	227.1	0.048	-0.03	0.002	2.71e-51	-0.01	0.015	0.471
rs62021606	15	Basophil	CSNK1G1	G	T	0.05	54.1	0.011	-0.03	0.005	2e-13	0.1	0.032	0.00095
rs12447180	16	Basophil	ZFPM1	C	T	0.32	113.2	0.024	0.02	0.002	2.06e-26	0	0.016	0.854
rs12921873	16	Basophil	CA5A	T	C	0.21	38.7	0.008	0.02	0.003	5.19e-10	-0.03	0.022	0.195
rs247833	16	Basophil	TLDC1	A	G	0.25	45.7	0.01	0.02	0.002	1.42e-11	0.02	0.017	0.216
rs71391089	16	Basophil	GLG1	T	G	0.17	34.1	0.007	0.02	0.003	5.34e-09	0	0.021	0.938
rs875740	16	Basophil	ABCC1	A	C	0.67	68.3	0.014	-0.02	0.002	1.52e-16	0.02	0.015	0.214
rs9928015	16	Basophil	CCDC102A	T	G	0.3	45	0.009	-0.01	0.002	2.01e-11	0.01	0.015	0.572
rs12453682	17	Basophil	NEUROD2	T	C	0.7	66.5	0.014	-0.02	0.002	3.6e-16	0.03	0.016	0.0661
rs12941811	17	Basophil	PSMD3	C	T	0.58	501	0.105	-0.05	0.002	7.71e-111	0	0.015	0.846
rs1295927	17	Basophil	RNU6-450P	G	A	0.45	147.7	0.031	-0.02	0.002	5.83e-34	0.01	0.014	0.684
rs7420	17	Basophil	SLC9A3R1	T	C	0.54	40.7	0.009	-0.01	0.002	1.81e-10	-0.03	0.015	0.0761
rs7503461	17	Basophil	RAP1GAP2	T	C	0.32	37.4	0.008	-0.01	0.002	9.6e-10	0	0.015	0.885
rs8178414	17	Basophil	LPO	T	C	0.01	66.1	0.014	0.07	0.009	4.48e-16	-0.05	0.061	0.398
rs2959356	18	Basophil	SS18	G	A	0.3	39.1	0.008	0.01	0.002	4.14e-10	0.02	0.016	0.322
rs561102	18	Basophil	RAB31	T	C	0.65	42.3	0.009	-0.01	0.002	8.12e-11	0.02	0.015	0.153
rs1128099	19	Basophil	MPV17L2	A	G	0.29	41.2	0.009	-0.01	0.002	1.41e-10	0.01	0.016	0.688
rs2607278	19	Basophil	EPS15L1	T	C	0.31	104.4	0.022	0.02	0.002	1.79e-24	-0.01	0.016	0.512
rs2967595	19	Basophil	PRAM1	T	C	0.17	88.4	0.019	-0.03	0.003	5.59e-21	0	0.019	0.886
rs34158728	19	Basophil	RASGRP4	A	G	0.03	236	0.049	0.09	0.006	3.24e-53	-0.01	0.046	0.827
rs7250849	19	Basophil	RPL7P51	T	G	0.11	41.9	0.009	0.02	0.003	1.01e-10	0	0.023	0.973
rs73022294	19	Basophil	CTD-2540B15.12	T	C	0.01	32.4	0.007	-0.06	0.01	1.29e-08	-0.09	0.092	0.327
rs78744187	19	Basophil	CTD-2540B15.12	T	C	0.08	1201.2	0.255	-0.13	0.004	1e-200	0.01	0.033	0.67
rs8113682	19	Basophil	GMIP	G	T	0.75	83.6	0.018	-0.02	0.002	6.41e-20	0.01	0.016	0.626
rs16989483	20	Basophil	PABPC1L	C	T	0.27	85	0.018	-0.02	0.002	3.15e-20	-0.01	0.016	0.736
rs310631	20	Basophil	HELZ2	A	C	0.41	34.5	0.007	0.01	0.002	4.42e-09	-0.02	0.017	0.163
rs4911102	20	Basophil	RP11-410N8.4	T	C	0.23	79	0.017	-0.02	0.002	6.46e-19	0.01	0.018	0.644
rs6045612	20	Basophil	RP4-684O24.5	T	C	0.26	51.6	0.011	-0.02	0.002	7.18e-13	0	0.016	0.923
rs6091176	20	Basophil	PTPN1	T	C	0.26	34.3	0.007	0.01	0.002	4.8e-09	-0.02	0.016	0.125
rs6141781	20	Basophil	C20orf203	T	C	0.15	125.6	0.027	0.03	0.003	4.12e-29	0.02	0.021	0.357
rs73110111	20	Basophil	RP11-101E14.3	G	A	0.03	31.3	0.007	-0.04	0.007	2.29e-08	-0.11	0.061	0.0615
rs2836241	21	Basophil	KCNJ15	C	T	0.4	44.7	0.009	0.01	0.002	2.37e-11	0	0.014	0.732
rs2294199	22	Basophil	KIAA0930	C	T	0.47	63.4	0.013	-0.02	0.002	1.81e-15	0.01	0.014	0.465
rs34288539	22	Basophil	GGT5	T	C	0.27	42.8	0.009	-0.02	0.002	6.34e-11	0.02	0.017	0.172
rs34780507	22	Basophil	SCUBE1	G	A	0.07	71.5	0.015	0.04	0.004	2.96e-17	-0.06	0.032	0.0461
rs5750494	22	Basophil	TRIOBP	G	T	0.63	38.2	0.008	-0.01	0.002	6.46e-10	-0.04	0.015	0.00519
rs7285377	22	Basophil	ARVCF	T	G	0.28	40.7	0.009	0.01	0.002	1.86e-10	-0.03	0.016	0.0748
© 2022 Luo J et al. JAMA Network Open.

## Sheet: eTable 6
eTable 6. Information of instrumental variables for eosinophil count.
SNP	chromsome	exposure	Gene	Effect allele	Alternative allele	Effect allele frequency	F statistics	Explained variation (%)	Gene-monocyte association			Gene-AD association
									beta	se	pval	beta	se	pval
rs1004870	1	Eosinophil	HIVEP3	T	C	0.59	169	0.033	0.03	0.002	1.27e-38	0.01	0.015	0.532
rs1036332	1	Eosinophil	LINC01221	C	A	0.74	209.9	0.041	-0.03	0.002	1.61e-47	0	0.016	0.939
rs10782957	1	Eosinophil	CCDC18-AS1	T	C	0.62	121.8	0.024	0.02	0.002	2.81e-28	0.04	0.015	0.0148
rs10900595	1	Eosinophil	MDM4	A	C	0.71	50	0.01	0.02	0.002	1.59e-12	-0.03	0.016	0.0291
rs1099448	1	Eosinophil	snoU13	T	C	0.47	78.5	0.016	0.02	0.002	8.32e-19	-0.01	0.015	0.325
rs11120043	1	Eosinophil	SPATA45	T	C	0.61	29.8	0.006	0.01	0.002	4.93e-08	-0.02	0.015	0.136
rs111759324	1	Eosinophil	RP5-1033H2.1	T	C	0.11	185.4	0.036	-0.04	0.003	3.56e-42	0.02	0.023	0.49
rs11204682	1	Eosinophil	ENSA	T	G	0.22	299.6	0.059	-0.04	0.002	4.89e-67	-0.01	0.018	0.399
rs12408934	1	Eosinophil	JAK1	A	G	0.1	158.7	0.031	-0.04	0.003	2.36e-36	-0.03	0.025	0.255
rs146078144	1	Eosinophil	RP11-235D19.4	A	G	0.01	67.7	0.014	0.09	0.01	2e-16	0.02	0.069	0.727
rs159963	1	Eosinophil	RERE	A	C	0.58	91.8	0.018	0.02	0.002	9.88e-22	-0.02	0.015	0.0897
rs17668272	1	Eosinophil	PTPRC	T	G	0.12	183.9	0.036	-0.04	0.003	7.48e-42	-0.01	0.023	0.587
rs17849501	1	Eosinophil	NCF2	T	C	0.05	35.9	0.007	-0.03	0.004	2.1e-09	0.08	0.038	0.0323
rs2242193	1	Eosinophil	DCST2	A	G	0.42	37	0.007	0.01	0.002	1.2e-09	0.01	0.015	0.642
rs2502995	1	Eosinophil	CNR2	C	T	0.57	119.1	0.023	0.02	0.002	1.06e-27	-0.02	0.016	0.154
rs3218148	1	Eosinophil	E2F2	A	G	0.54	78.8	0.016	-0.02	0.002	7.08e-19	0	0.014	0.764
rs34448954	1	Eosinophil	ADAMTS4	T	C	0.11	61.9	0.012	-0.03	0.003	3.87e-15	0.06	0.023	0.0172
rs35249183	1	Eosinophil	RN7SL649P	G	A	0.1	141.3	0.029	0.04	0.003	1.46e-32	-0.03	0.026	0.288
rs4148757	1	Eosinophil	ABCB10	C	A	0.21	49.3	0.01	-0.02	0.002	2.24e-12	0.02	0.018	0.161
rs4149909	1	Eosinophil	EXO1	G	A	0.03	36	0.007	-0.03	0.006	2.07e-09	-0.02	0.055	0.669
rs4310436	1	Eosinophil	NDUFS5	A	G	0.12	37.6	0.007	0.02	0.003	9.15e-10	-0.02	0.022	0.3
rs4908835	1	Eosinophil	SPSB1	C	T	0.16	49.8	0.01	0.02	0.003	1.8e-12	0	0.021	0.893
rs556063	1	Eosinophil	Y_RNA	G	A	0.57	40.9	0.008	0.01	0.002	1.68e-10	0	0.015	0.797
rs61798836	1	Eosinophil	WDR82P2	C	T	0.17	30.3	0.006	0.01	0.003	3.75e-08	0	0.019	0.973
rs708776	1	Eosinophil	ITPKB	T	G	0.94	39.8	0.008	0.03	0.004	2.91e-10	0.01	0.03	0.849
rs71628184	1	Eosinophil	SLAMF1	T	C	0.09	37.7	0.008	0.02	0.003	8.32e-10	0	0.024	0.935
rs7556106	1	Eosinophil	SESN2	A	G	0.06	68.2	0.013	-0.03	0.004	1.57e-16	-0.01	0.029	0.797
rs10165678	2	Eosinophil	LBH	A	G	0.76	40.6	0.008	-0.01	0.002	1.9e-10	0.01	0.016	0.689
rs10174238	2	Eosinophil	STAT4	A	G	0.77	30.5	0.006	0.01	0.002	3.41e-08	0	0.018	0.965
rs10195713	2	Eosinophil	ACVR1C	T	C	0.86	71.6	0.015	0.02	0.003	2.74e-17	0	0.021	0.948
rs10208293	2	Eosinophil	IL1RL1	A	G	0.29	1302.9	0.255	-0.08	0.002	1e-200	0.01	0.016	0.684
rs1057258	2	Eosinophil	INPP5D	T	C	0.18	154	0.03	-0.03	0.003	2.52e-35	-0.05	0.019	0.0158
rs10930337	2	Eosinophil	NOSTRIN	T	C	0.28	45	0.009	0.01	0.002	2.03e-11	-0.01	0.016	0.533
rs11495865	2	Eosinophil		A	G	0.09	59.6	0.013	0.03	0.004	1.21e-14	0.04	0.042	0.336
rs11684770	2	Eosinophil	AC007040.8	G	A	0.27	44.2	0.009	-0.01	0.002	3.1e-11	0	0.016	0.972
rs11695281	2	Eosinophil	PLB1	T	C	0.51	134.7	0.026	-0.02	0.002	4.09e-31	0	0.014	0.906
rs11886928	2	Eosinophil	TET3	G	T	0.31	45.2	0.009	-0.01	0.002	1.86e-11	0.01	0.016	0.714
rs11888323	2	Eosinophil	TMEM131	G	A	0.78	52.6	0.01	-0.02	0.002	4.18e-13	0	0.017	0.905
rs11890306	2	Eosinophil	PLB1	T	C	0.42	40.6	0.008	0.01	0.002	1.91e-10	0.02	0.015	0.158
rs1257192	2	Eosinophil	MGAT5	G	A	0.81	33.1	0.007	0.01	0.003	8.81e-09	0	0.018	0.853
rs140509806	2	Eosinophil	AC108463.1	A	G	0.01	64.8	0.017	0.1	0.012	8.74e-16	-0.14	0.087	0.104
rs1406449	2	Eosinophil	RNA5SP106	C	T	0.46	37.7	0.007	-0.01	0.002	8.69e-10	0	0.014	0.916
rs17682575	2	Eosinophil	AC016735.1	T	C	0.2	50.3	0.01	-0.02	0.002	1.33e-12	0.01	0.019	0.632
rs2579506	2	Eosinophil	ARID5A	A	G	0.39	545.6	0.107	0.05	0.002	1.17e-120	-0.03	0.015	0.0598
rs2713548	2	Eosinophil	NEU2	T	C	0.63	37.4	0.007	0.01	0.002	1.02e-09	0.01	0.015	0.524
rs34290285	2	Eosinophil	D2HGDH	A	G	0.26	409.7	0.08	-0.05	0.002	4.73e-91	-0.07	0.028	0.012
rs346835	2	Eosinophil	LINC00299	T	C	0.33	160.9	0.031	-0.03	0.002	7.55e-37	0.01	0.016	0.406
rs35409523	2	Eosinophil	IKZF2	A	G	0.08	178.1	0.035	0.05	0.004	1.43e-40	-0.01	0.027	0.64
rs4675190	2	Eosinophil	NEU2	T	C	0.59	33.5	0.007	-0.01	0.002	7.57e-09	-0.03	0.015	0.028
rs62105489	2	Eosinophil	AC011747.6	T	C	0.05	46.2	0.009	-0.03	0.004	1.13e-11	-0.01	0.034	0.863
rs62183994	2	Eosinophil	CD28	T	C	0.05	35.5	0.007	0.03	0.005	2.65e-09	-0.03	0.032	0.333
rs6731125	2	Eosinophil	ITGA4	C	T	0.56	73.5	0.014	0.02	0.002	1.04e-17	0	0.015	0.913
rs6741307	2	Eosinophil		T	C	0.64	42.8	0.009	0.01	0.002	6.32e-11	-0.02	0.015	0.286
rs6750754	2	Eosinophil	AC079610.1	G	T	0.26	813.6	0.159	-0.06	0.002	8.36e-179	0	0.017	0.956
rs699664	2	Eosinophil	-	T	C	0.33	55.5	0.011	-0.02	0.002	1e-13	0	0.015	0.996
rs7423615	2	Eosinophil	SP140	T	C	0.19	84	0.016	0.02	0.003	5.1e-20	-0.01	0.019	0.752
rs7593992	2	Eosinophil	RP11-68E19.2	C	T	0.77	168.7	0.033	0.03	0.002	1.52e-38	0	0.017	0.999
rs76908370	2	Eosinophil	GCA	G	A	0.04	33.7	0.007	-0.03	0.006	6.57e-09	-0.1	0.042	0.0153
rs778756	2	Eosinophil	AC016727.1	G	A	0.58	63.6	0.012	-0.02	0.002	1.57e-15	0	0.014	0.818
rs80066203	2	Eosinophil	UQCRHP2	T	C	0.07	37.7	0.007	-0.02	0.004	8.53e-10	0.03	0.031	0.301
rs112255429	3	Eosinophil	SEC61A1	A	G	0.02	33.6	0.007	-0.05	0.008	7.05e-09	-0.09	0.058	0.106
rs115697464	3	Eosinophil	MRPL3	C	T	0.02	63.6	0.013	-0.07	0.008	1.61e-15	-0.03	0.056	0.637
rs12487980	3	Eosinophil	EIF4E3	A	C	0.63	36.6	0.007	0.01	0.002	1.5e-09	0.01	0.015	0.434
rs13073683	3	Eosinophil	RARB	C	T	0.4	59.4	0.012	0.02	0.002	1.32e-14	0.04	0.015	0.012
rs1353286	3	Eosinophil	FECHP1	G	T	0.45	103.3	0.02	0.02	0.002	3.09e-24	0.01	0.015	0.491
rs1516527	3	Eosinophil	CPA3	C	T	0.95	49.3	0.01	-0.03	0.005	2.25e-12	0.03	0.035	0.361
rs1672753	3	Eosinophil	CRBN	T	C	0.81	47.2	0.009	-0.02	0.003	6.74e-12	0.02	0.019	0.36
rs2399441	3	Eosinophil	CD200R1L	C	T	0.35	83.2	0.016	-0.02	0.002	8.08e-20	0	0.015	0.937
rs2683913	3	Eosinophil	CD200R1L	G	A	0.83	33.2	0.007	-0.02	0.003	8.68e-09	0	0.019	0.964
rs2920505	3	Eosinophil	PPARG	A	G	0.6	215.6	0.042	-0.03	0.002	9.47e-49	0.01	0.015	0.399
rs2942062	3	Eosinophil	SLC35A5	G	A	0.94	31	0.006	-0.02	0.004	2.65e-08	0.04	0.031	0.253
rs4618204	3	Eosinophil	TRMT10C	C	T	0.44	82.6	0.016	0.02	0.002	1.09e-19	0.01	0.014	0.53
rs4857909	3	Eosinophil	MRPL3	G	A	0.88	1563.5	0.308	0.12	0.003	1e-200	-0.02	0.022	0.331
rs6787336	3	Eosinophil	IL5RA	A	G	0.29	263.6	0.054	0.04	0.002	3.29e-59	0	0.018	0.889
rs73046033	3	Eosinophil	PLD1	G	T	0.12	48.6	0.01	-0.02	0.003	3.29e-12	-0.01	0.022	0.731
rs73072498	3	Eosinophil	DOCK3	C	T	0.01	33	0.007	0.06	0.01	9.63e-09	-0.01	0.097	0.937
rs73205140	3	Eosinophil	MRPL3	C	T	0.1	130.9	0.026	0.04	0.003	2.91e-30	-0.03	0.024	0.223
rs73238201	3	Eosinophil	ATR	T	C	0.18	41.1	0.008	-0.02	0.003	1.52e-10	-0.01	0.019	0.454
rs7636495	3	Eosinophil	NRROS	A	G	0.18	86.1	0.017	-0.02	0.003	1.84e-20	-0.02	0.02	0.24
rs7646283	3	Eosinophil	GLB1	T	C	0.37	158.8	0.031	0.03	0.002	2.33e-36	-0.02	0.015	0.203
rs7646695	3	Eosinophil	LINC00877	T	C	0.18	45.2	0.009	0.02	0.003	1.82e-11	0.01	0.02	0.543
rs900382	3	Eosinophil	EFCC1	T	C	0.03	69.1	0.014	-0.05	0.006	1e-16	0.01	0.054	0.851
rs9815874	3	Eosinophil	LPP	T	C	0.3	172.9	0.034	0.03	0.002	1.93e-39	0.01	0.016	0.7
rs9818987	3	Eosinophil	FAM43A	T	C	0.31	40	0.008	0.01	0.002	2.6e-10	0.02	0.016	0.209
rs9835307	3	Eosinophil	PRKAR2A	C	T	0.66	144.7	0.031	0.03	0.002	2.69e-33	0.01	0.015	0.577
rs9837045	3	Eosinophil	CNTN4	A	G	0.46	32.2	0.006	0.01	0.002	1.41e-08	0.01	0.014	0.571
rs9840310	3	Eosinophil	FOXP1	G	A	0.73	32.4	0.006	-0.01	0.002	1.3e-08	-0.01	0.016	0.723
rs9872485	3	Eosinophil	PLCL2	G	T	0.16	46.6	0.009	-0.02	0.003	9.26e-12	0.02	0.02	0.439
rs11931711	4	Eosinophil	FBXW7	T	C	0.28	75.7	0.015	0.02	0.002	3.48e-18	0.03	0.016	0.103
rs13105682	4	Eosinophil	BANK1	G	T	0.06	37.8	0.008	-0.03	0.004	8.22e-10	0.03	0.034	0.374
rs13120371	4	Eosinophil	SLC7A11	G	A	0.33	53.3	0.011	0.02	0.002	3e-13	-0.01	0.015	0.444
rs13138355	4	Eosinophil	SCD5	T	C	0.19	461.9	0.091	-0.05	0.003	2.35e-102	-0.01	0.018	0.733
rs13139941	4	Eosinophil	GRPEL1	G	A	0.8	30.9	0.006	-0.01	0.002	2.84e-08	-0.04	0.018	0.0154
rs1365623	4	Eosinophil	RN7SKP13	T	C	0.37	31.9	0.006	0.01	0.002	1.71e-08	0.01	0.015	0.472
rs1828803	4	Eosinophil	FAM193A	A	C	0.39	41.4	0.008	0.01	0.002	1.28e-10	0.03	0.015	0.0172
rs2566133	4	Eosinophil	TMEM156	C	T	0.58	50.8	0.01	-0.01	0.002	1.06e-12	-0.01	0.015	0.526
rs62308111	4	Eosinophil	DPP3P1	T	G	0.22	41.1	0.008	0.02	0.002	1.5e-10	0	0.017	0.988
rs73232881	4	Eosinophil	KLF3	C	T	0.21	776.7	0.152	0.07	0.002	8.22e-171	-0.01	0.018	0.502
rs7441808	4	Eosinophil	RP11-263J14.1	G	A	0.3	41.5	0.008	0.01	0.002	1.22e-10	0.02	0.016	0.301
rs746550	4	Eosinophil	RP11-170N16.1	T	C	0.24	96.6	0.019	0.02	0.002	9.03e-23	0.01	0.017	0.54
rs7687708	4	Eosinophil	TBC1D14	G	T	0.22	36.5	0.007	-0.01	0.002	1.56e-09	-0.03	0.023	0.136
rs10059018	5	Eosinophil	AC010468.3	T	G	0.2	89.4	0.018	-0.02	0.002	3.38e-21	0.01	0.018	0.637
rs10062687	5	Eosinophil	ANKRD33B	G	T	0.23	105.7	0.021	0.02	0.002	9.47e-25	0.01	0.017	0.542
rs12515180	5	Eosinophil	C5orf56	T	C	0.43	1294.3	0.254	-0.07	0.002	1e-200	-0.01	0.014	0.673
rs139640694	5	Eosinophil	TMEM232	G	A	0.09	53	0.01	0.02	0.003	3.54e-13	0.03	0.025	0.174
rs2431097	5	Eosinophil	MIR3142HG	T	C	0.49	56.5	0.011	0.02	0.002	5.95e-14	0.01	0.015	0.686
rs244689	5	Eosinophil	CTB-1I21.1	G	A	0.88	49.1	0.01	-0.02	0.003	2.46e-12	0.02	0.021	0.384
rs2568928	5	Eosinophil	SLC12A2	G	A	0.76	43.5	0.009	0.02	0.002	4.38e-11	-0.02	0.017	0.336
rs34495	5	Eosinophil	CHD1	T	G	0.3	84.7	0.017	-0.02	0.002	3.67e-20	0	0.016	0.864
rs3756374	5	Eosinophil	ARHGAP26	T	G	0.12	30.3	0.006	0.02	0.003	3.71e-08	0	0.022	0.898
rs4703589	5	Eosinophil	CTD-2631K10.1	C	T	0.53	53.1	0.01	0.01	0.002	3.26e-13	0	0.015	0.952
rs4703730	5	Eosinophil	PDE8B	T	C	0.52	65.2	0.013	-0.02	0.002	6.91e-16	0.02	0.014	0.269
rs56330463	5	Eosinophil	ADRB2	C	T	0.55	386.6	0.077	0.04	0.002	5.38e-86	0	0.015	0.985
rs60646393	5	Eosinophil	SLC25A48	A	G	0.07	35.6	0.007	-0.02	0.004	2.45e-09	-0.05	0.028	0.0967
rs6556313	5	Eosinophil	RGS14	G	A	0.33	85.8	0.017	0.02	0.002	2.16e-20	-0.02	0.016	0.277
rs66735324	5	Eosinophil	RP11-72L22.1	G	A	0.22	33.5	0.007	-0.01	0.002	7.3e-09	-0.01	0.017	0.593
rs73272842	5	Eosinophil	TNIP1	A	G	0.12	70.5	0.014	-0.03	0.003	4.84e-17	0.01	0.021	0.498
rs7700687	5	Eosinophil	NDFIP1	T	C	0.62	386.8	0.076	0.04	0.002	4.82e-86	-0.02	0.015	0.154
rs79881201	5	Eosinophil	WDR36	T	C	0.36	382.1	0.075	0.04	0.002	4.72e-85	0.01	0.015	0.376
rs113496608	6	Eosinophil	RP11-356I2.4	A	G	0.03	59.7	0.012	-0.04	0.006	1.13e-14	-0.02	0.046	0.702
rs12208103	6	Eosinophil	RP11-282C5.1	T	C	0.38	220.7	0.044	-0.03	0.002	6.83e-50	0	0.017	0.807
rs12209219	6	Eosinophil	EXOC2	C	T	0.47	160.9	0.032	-0.03	0.002	8.13e-37	0.01	0.014	0.296
rs13207791	6	Eosinophil	HIVEP2	G	A	0.09	52.6	0.011	0.03	0.004	4.3e-13	0.03	0.027	0.257
rs2025489	6	Eosinophil	RP11-374I15.1	G	A	0.53	62.8	0.012	0.02	0.002	2.42e-15	0.02	0.014	0.277
rs2788211	6	Eosinophil	EXOC2	C	T	0.82	38.8	0.008	0.02	0.003	4.79e-10	0.01	0.018	0.551
rs28383314	6	Eosinophil	TBC1D22B	C	T	0.62	905.7	0.178	0.06	0.002	6.38e-199	-0.01	0.016	0.519
rs2894401	6	Eosinophil	MKRNP2	G	A	0.71	88.2	0.018	-0.02	0.002	6.16e-21	0.01	0.016	0.55
rs3093023	6	Eosinophil	CCR6	A	G	0.43	40.3	0.008	0.01	0.002	2.27e-10	0	0.015	0.849
rs3812206	6	Eosinophil	ATXN1	T	C	0.3	31.5	0.006	-0.01	0.002	2.07e-08	0.01	0.016	0.546
rs3846855	6	Eosinophil	LINC00336	A	G	0.18	120.6	0.024	0.03	0.003	5.01e-28	-0.01	0.018	0.478
rs526369	6	Eosinophil	RP11-404H14.1	G	A	0.14	44	0.009	0.02	0.003	3.39e-11	-0.04	0.021	0.0831
rs62408224	6	Eosinophil	BACH2	G	A	0.35	414	0.081	-0.04	0.002	5.69e-92	0.01	0.015	0.545
rs6904506	6	Eosinophil	RP11-157J24.2	C	T	0.09	218.4	0.044	-0.05	0.004	2.25e-49	0.02	0.026	0.53
rs6924350	6	Eosinophil	DHFRP2	C	A	0.18	388.8	0.075	0.05	0.003	1.76e-86	-0.03	0.018	0.117
rs6930635	6	Eosinophil	IRF4	C	T	0.08	101.7	0.021	-0.04	0.004	6.83e-24	-0.01	0.026	0.822
rs73428834	6	Eosinophil	TRERF1	T	C	0.07	62.5	0.012	0.03	0.004	2.72e-15	-0.01	0.028	0.843
rs7382061	6	Eosinophil	RNF39	C	T	0.59	734.4	0.144	-0.05	0.002	1.13e-161	-0.02	0.015	0.184
rs7764278	6	Eosinophil	GUCA1B	T	G	0.21	49.7	0.01	0.02	0.002	1.84e-12	0.02	0.018	0.322
rs9349322	6	Eosinophil	RUNX2	C	A	0.15	61.8	0.012	0.02	0.003	4.04e-15	-0.04	0.02	0.0729
rs9389268	6	Eosinophil	HBS1L	G	A	0.26	391.8	0.078	-0.05	0.002	3.69e-87	0	0.016	0.857
rs9392525	6	Eosinophil	RP11-157J24.2	C	T	0.58	42.6	0.009	0.01	0.002	6.95e-11	0.01	0.015	0.431
rs10243429	7	Eosinophil	CUX1	C	T	0.29	60.3	0.012	0.02	0.002	8.82e-15	-0.04	0.016	0.01
rs1037674	7	Eosinophil	C7orf72	T	G	0.29	36.4	0.007	0.01	0.002	1.63e-09	0.01	0.016	0.474
rs116888884	7	Eosinophil	RN7SL7P	A	G	0.01	32.1	0.006	-0.06	0.01	1.54e-08	0.02	0.088	0.801
rs12154498	7	Eosinophil	FAM133B	C	A	0.85	133.4	0.026	-0.03	0.003	7.76e-31	0.07	0.02	0.000668
rs12530946	7	Eosinophil	ZNF282	G	A	0.61	437.5	0.087	0.04	0.002	3.99e-97	-0.01	0.015	0.502
rs12540285	7	Eosinophil	RP11-632K21.3	G	A	0.22	37.4	0.007	0.01	0.002	1.01e-09	0.01	0.018	0.406
rs12705849	7	Eosinophil	RP11-736E3.1	A	G	0.41	103.7	0.02	-0.02	0.002	2.55e-24	0	0.015	0.759
rs150640087	7	Eosinophil	IKZF1	T	G	0.02	154.7	0.032	0.1	0.008	1.8e-35	-0.06	0.063	0.331
rs3110791	7	Eosinophil	SLC13A4	C	T	0.62	56	0.011	0.02	0.002	7.49e-14	0.01	0.015	0.352
rs3823536	7	Eosinophil	IRF5	A	G	0.47	80.5	0.016	-0.02	0.002	3.16e-19	-0.03	0.014	0.0387
rs4722171	7	Eosinophil	MTCYBP42	G	A	0.59	182.2	0.036	-0.03	0.002	1.83e-41	0.01	0.015	0.502
rs55879743	7	Eosinophil	RHBDD2	T	C	0.07	367.5	0.075	0.08	0.004	7.07e-82	0.07	0.031	0.028
rs56195338	7	Eosinophil	GLCCI1	A	G	0.06	49.7	0.01	-0.03	0.004	1.88e-12	-0.01	0.03	0.868
rs60600003	7	Eosinophil	ELMO1	G	T	0.1	167.3	0.033	0.04	0.003	3.05e-38	-0.03	0.024	0.191
rs62473720	7	Eosinophil	PTPN12	G	A	0.32	44.5	0.009	0.01	0.002	2.64e-11	0.02	0.016	0.238
rs6956283	7	Eosinophil	KPNA7	T	C	0.73	49.1	0.01	-0.02	0.002	2.48e-12	-0.03	0.016	0.115
rs6971710	7	Eosinophil	AC024028.1	A	G	0.2	131	0.026	0.03	0.002	2.75e-30	0	0.018	0.931
rs6979947	7	Eosinophil	UBE3C	G	A	0.27	34.8	0.007	0.01	0.002	3.75e-09	-0.02	0.016	0.327
rs73086541	7	Eosinophil	ITGB8	A	C	0.4	33.6	0.007	-0.01	0.002	7.07e-09	0	0.015	0.744
rs73118830	7	Eosinophil	GRB10	C	T	0.09	68.9	0.013	-0.03	0.004	1.08e-16	0.01	0.026	0.683
rs7797428	7	Eosinophil	RP11-3B12.3	T	C	0.47	38.4	0.008	0.01	0.002	5.85e-10	0.01	0.014	0.582
rs8	7	Eosinophil	CDK6	T	C	0.2	74.2	0.016	0.02	0.003	7.63e-18	-0.01	0.018	0.515
rs10100356	8	Eosinophil	CCDC26	A	G	0.23	31.6	0.006	-0.01	0.002	1.91e-08	0.02	0.017	0.296
rs11786536	8	Eosinophil	PVT1	A	G	0.16	97.8	0.02	-0.03	0.003	5.11e-23	-0.03	0.019	0.0682
rs117961539	8	Eosinophil	PLEC	A	G	0.04	35.5	0.007	-0.03	0.005	2.63e-09	-0.01	0.051	0.869
rs12681644	8	Eosinophil	TNFRSF11B	T	C	0.21	64.1	0.013	-0.02	0.002	1.23e-15	-0.02	0.017	0.294
rs295	8	Eosinophil	LPL	C	A	0.24	46.1	0.009	0.02	0.002	1.16e-11	0	0.017	0.869
rs2979489	8	Eosinophil	RBPMS	A	G	0.74	36.8	0.007	0.01	0.002	1.33e-09	0.03	0.017	0.108
rs34173062	8	Eosinophil	SHARPIN	A	G	0.07	177.9	0.04	0.05	0.004	1.55e-40	0.09	0.043	0.0357
rs4236746	8	Eosinophil	RP11-419K12.1	G	A	0.98	78.9	0.016	0.06	0.006	6.78e-19	0	0.064	0.965
rs4240624	8	Eosinophil	RP11-115J16.1	A	G	0.91	34.9	0.007	-0.02	0.003	3.62e-09	-0.03	0.026	0.298
rs4739140	8	Eosinophil	RP11-79H23.3	T	C	0.61	50.1	0.01	-0.01	0.002	1.53e-12	0.02	0.015	0.174
rs574183	8	Eosinophil	NDUFAF6	G	A	0.39	46	0.009	-0.01	0.002	1.2e-11	-0.05	0.015	0.000178
rs62539154	8	Eosinophil	PRKDC	A	G	0.1	65.2	0.013	0.03	0.003	7.2e-16	-0.02	0.026	0.515
rs6986109	8	Eosinophil	RP11-775E10.1	T	G	0.7	57.1	0.011	-0.02	0.002	4.24e-14	-0.01	0.016	0.458
rs6989099	8	Eosinophil	DNAJC5B	C	T	0.32	69.4	0.014	-0.02	0.002	8.58e-17	0	0.015	0.884
rs6999452	8	Eosinophil	ZFPM2	A	G	0.52	34.1	0.007	0.01	0.002	5.33e-09	-0.02	0.014	0.161
rs7009579	8	Eosinophil	TPD52	G	A	0.43	37	0.007	-0.01	0.002	1.22e-09	0.02	0.014	0.257
rs7839946	8	Eosinophil	TNFRSF10B	C	T	0.06	31.5	0.006	0.02	0.004	2e-08	0	0.037	0.995
rs7840212	8	Eosinophil	CCDC26	T	C	0.34	363.1	0.072	-0.04	0.002	7.11e-81	-0.01	0.015	0.7
rs114741563	9	Eosinophil	GFI1B	C	T	0.01	108	0.021	0.12	0.012	2.94e-25	-0.03	0.081	0.712
rs2095044	9	Eosinophil	GTF3AP1	C	T	0.74	1717.1	0.337	-0.09	0.002	1e-200	-0.03	0.017	0.107
rs295273	9	Eosinophil	KIF27	A	G	0.26	81.9	0.016	0.02	0.002	1.5e-19	-0.02	0.017	0.266
rs33982662	9	Eosinophil	INPP5E	A	C	0.29	86.9	0.017	0.02	0.002	1.19e-20	-0.02	0.016	0.131
rs4366169	9	Eosinophil	BNC2	C	A	0.31	33.2	0.007	0.01	0.002	8.7e-09	0.01	0.016	0.375
rs466547	9	Eosinophil	RCL1	G	A	0.86	45.1	0.009	0.02	0.003	1.95e-11	0.01	0.022	0.514
rs496475	9	Eosinophil	LPAR1	G	T	0.39	296.7	0.058	0.04	0.002	1.83e-66	0.01	0.014	0.335
rs7026022	9	Eosinophil	RP11-554F20.1	C	A	0.38	35	0.007	0.01	0.002	3.38e-09	0	0.015	0.849
rs72695582	9	Eosinophil	GLDC	A	G	0.03	71.9	0.014	-0.05	0.006	2.4e-17	-0.01	0.051	0.799
rs72766638	9	Eosinophil	BRD3	A	C	0.16	82.7	0.016	-0.02	0.003	9.94e-20	0.01	0.019	0.697
rs7868130	9	Eosinophil	JAK2	T	C	0.26	203.8	0.04	0.03	0.002	3.35e-46	0	0.018	0.963
rs884634	9	Eosinophil	FAM205BP	C	T	0.42	38.1	0.007	0.01	0.002	6.83e-10	-0.01	0.015	0.493
rs911603	9	Eosinophil	TNFSF8	A	C	0.4	145.9	0.029	-0.02	0.002	1.42e-33	0	0.015	0.806
rs11255507	10	Eosinophil	GATA3	G	T	0.18	59.9	0.012	0.02	0.003	1.05e-14	0	0.019	0.889
rs1323650	10	Eosinophil	IL15RA	T	G	0.68	40.1	0.008	-0.01	0.002	2.53e-10	0.03	0.016	0.0833
rs17482472	10	Eosinophil	CXCL12	A	G	0.1	88.5	0.018	-0.03	0.003	5.34e-21	-0.02	0.024	0.488
rs2419313	10	Eosinophil	ADD3-AS1	A	G	0.14	52.2	0.011	-0.02	0.003	5.21e-13	-0.01	0.02	0.626
rs2497318	10	Eosinophil	EIF2S2P3	T	C	0.44	218.6	0.044	-0.03	0.002	1.96e-49	0.01	0.014	0.355
rs2505521	10	Eosinophil	RP11-168L22.2	T	C	0.83	32.2	0.007	-0.02	0.003	1.45e-08	-0.01	0.019	0.602
rs2646438	10	Eosinophil	KRT8P37	A	G	0.57	105.1	0.021	-0.02	0.002	1.2e-24	-0.02	0.014	0.251
rs2807740	10	Eosinophil	RP11-351M16.3	T	C	0.77	224.4	0.044	0.04	0.002	1.05e-50	0.06	0.017	0.000476
rs2992333	10	Eosinophil	APBB1IP	A	G	0.6	283.6	0.056	-0.03	0.002	1.35e-63	0	0.015	0.749
rs495149	10	Eosinophil	MED6P1	T	C	0.16	82.4	0.016	0.02	0.003	1.15e-19	-0.02	0.019	0.245
rs7080536	10	Eosinophil	HABP2	A	G	0.04	77.9	0.016	-0.04	0.005	1.17e-18	-0.01	0.039	0.723
rs71508968	10	Eosinophil	JMJD1C	A	G	0.03	32.4	0.007	0.04	0.006	1.28e-08	0.06	0.06	0.297
rs72834751	10	Eosinophil	RP11-436D10.3	T	C	0.01	59.2	0.013	-0.07	0.009	1.5e-14	0.02	0.076	0.754
rs7897422	10	Eosinophil	MIR4679-2	C	T	0.19	67.9	0.013	0.02	0.003	1.85e-16	0.01	0.017	0.716
rs962993	10	Eosinophil	RP11-428L9.2	T	C	0.42	405.1	0.08	-0.04	0.002	4.92e-90	0.02	0.015	0.277
rs1059091	11	Eosinophil	IFITM2	G	A	0.32	249.8	0.05	0.03	0.002	3.08e-56	0.02	0.02	0.361
rs11024646	11	Eosinophil	PHLDA2	T	C	0.22	50.2	0.01	0.02	0.002	1.45e-12	-0.01	0.018	0.606
rs214080	11	Eosinophil	NUCB2	G	A	0.58	41.3	0.008	0.01	0.002	1.37e-10	0.03	0.015	0.0844
rs34439695	11	Eosinophil	LMO2	T	C	0.04	48.4	0.01	-0.04	0.005	3.67e-12	0.03	0.04	0.506
rs3824867	11	Eosinophil	RAPSN	G	A	0.71	58.9	0.012	0.02	0.002	1.77e-14	0	0.016	0.986
rs4243951	11	Eosinophil	SBF2	G	A	0.76	35.9	0.007	-0.01	0.002	2.1e-09	-0.04	0.017	0.0314
rs4409785	11	Eosinophil	RP11-338H14.1	C	T	0.17	39.1	0.008	0.02	0.003	4.25e-10	0.03	0.019	0.157
rs473739	11	Eosinophil	RPS6KA4	G	T	0.32	42.6	0.008	-0.01	0.002	7.07e-11	0.01	0.016	0.548
rs520461	11	Eosinophil	RP11-50B3.2	G	A	0.22	33.1	0.007	-0.01	0.002	9.08e-09	-0.02	0.018	0.22
rs58833930	11	Eosinophil	TSPAN32	T	C	0.11	55.4	0.011	-0.02	0.003	1.03e-13	0.03	0.024	0.239
rs634534	11	Eosinophil	FOSL1	G	A	0.54	271.4	0.054	0.03	0.002	5.83e-61	0.01	0.014	0.363
rs637064	11	Eosinophil	ATM	T	C	0.56	147.9	0.029	0.02	0.002	5.43e-34	0	0.015	0.776
rs7123726	11	Eosinophil	RP11-158I9.1	C	T	0.21	48.2	0.01	0.02	0.002	3.95e-12	0.04	0.018	0.0307
rs77331334	11	Eosinophil	MOGAT2	A	G	0.02	30.1	0.006	0.04	0.007	4.12e-08	0.06	0.052	0.246
rs10745763	12	Eosinophil	RP11-510I5.4	T	G	0.42	44.7	0.009	0.01	0.002	2.41e-11	0.01	0.015	0.395
rs10777378	12	Eosinophil	LINC01619	A	G	0.54	127.8	0.025	-0.02	0.002	1.28e-29	-0.01	0.014	0.411
rs10876550	12	Eosinophil	COPZ1	A	G	0.56	47.8	0.009	0.01	0.002	4.92e-12	-0.01	0.014	0.724
rs115647629	12	Eosinophil	FAM109A	A	G	0.03	106.3	0.023	-0.07	0.007	6.69e-25	-0.03	0.043	0.532
rs1265564	12	Eosinophil	CUX2	C	A	0.44	1548.3	0.316	0.08	0.002	1e-200	-0.03	0.015	0.086
rs12820863	12	Eosinophil	CCND2-AS1	T	C	0.35	110	0.023	0.02	0.002	1.07e-25	0.01	0.016	0.502
rs12827988	12	Eosinophil	KLRG1	G	A	0.46	63.7	0.012	-0.02	0.002	1.57e-15	0	0.014	0.734
rs1471816	12	Eosinophil	CRADD	A	G	0.5	30.2	0.006	0.01	0.002	3.94e-08	-0.02	0.014	0.226
rs1800692	12	Eosinophil	TNFRSF1A	G	A	0.59	78.4	0.016	-0.02	0.002	8.92e-19	0.03	0.015	0.097
rs2255531	12	Eosinophil	HNF1A	A	G	0.35	62.1	0.012	-0.02	0.002	3.39e-15	-0.01	0.015	0.516
rs28532037	12	Eosinophil	KMT5A	A	G	0.91	75.4	0.015	-0.03	0.003	4.19e-18	0.02	0.026	0.445
rs3024971	12	Eosinophil	STAT6	G	T	0.11	157.2	0.031	-0.04	0.003	5.04e-36	0.03	0.023	0.231
rs3759332	12	Eosinophil	LTBR	C	T	0.39	33.4	0.007	-0.01	0.002	7.54e-09	0.02	0.018	0.158
rs4931002	12	Eosinophil	KIAA1551	A	C	0.78	81.7	0.016	-0.02	0.002	1.73e-19	0	0.017	0.825
rs73191842	12	Eosinophil	PPTC7	G	T	0.02	61.4	0.012	0.05	0.007	4.9e-15	0.08	0.107	0.482
rs12100034	13	Eosinophil	RP11-569D9.5	A	G	0.36	67.2	0.013	-0.02	0.002	2.6e-16	-0.01	0.015	0.568
rs12861824	13	Eosinophil	HMGB1	C	T	0.28	76.3	0.018	-0.02	0.002	2.59e-18	-0.01	0.021	0.55
rs17061503	13	Eosinophil	FOXO1	A	G	0.31	270.8	0.054	0.04	0.002	8.04e-61	0.02	0.016	0.236
rs201798	13	Eosinophil	DLEU1	A	G	0.61	97.5	0.019	0.02	0.002	5.71e-23	0.01	0.015	0.41
rs2182885	13	Eosinophil	UBAC2	A	G	0.61	168.2	0.033	0.03	0.002	2.05e-38	0	0.015	0.806
rs71429414	13	Eosinophil	RP11-413N19.2	A	G	0.2	55.4	0.011	-0.02	0.002	1.03e-13	0	0.018	0.93
rs7327960	13	Eosinophil	KLF12	C	T	0.83	45.1	0.009	0.02	0.003	1.91e-11	0	0.019	0.962
rs7986796	13	Eosinophil	COG6	T	G	0.63	139	0.028	0.02	0.002	4.91e-32	-0.02	0.015	0.115
rs113859409	14	Eosinophil	ASB2	A	G	0.04	29.9	0.007	-0.03	0.005	4.75e-08	-0.05	0.044	0.296
rs11555542	14	Eosinophil	ASB2	C	T	0.06	241.5	0.048	0.06	0.004	2.12e-54	-0.01	0.036	0.86
rs11628569	14	Eosinophil	RCOR1	G	A	0.29	57	0.011	-0.02	0.002	4.7e-14	-0.01	0.016	0.689
rs117068593	14	Eosinophil	RIN3	T	C	0.19	105.3	0.021	-0.03	0.003	1.17e-24	0.02	0.018	0.384
rs12878610	14	Eosinophil	DCAF4	C	T	0.48	43.7	0.009	-0.01	0.002	3.95e-11	0	0.014	0.963
rs12882281	14	Eosinophil	RN7SL189P	C	T	0.24	33.5	0.007	-0.01	0.002	7.37e-09	-0.04	0.017	0.0146
rs1296535	14	Eosinophil	RN7SL224P	T	C	0.78	62.1	0.013	-0.02	0.002	3.35e-15	-0.01	0.017	0.636
rs2239633	14	Eosinophil	CEBPE	A	G	0.48	306.5	0.06	0.03	0.002	1.5e-68	0.02	0.015	0.11
rs3742704	14	Eosinophil	GPR65	C	A	0.09	32	0.006	0.02	0.003	1.54e-08	-0.03	0.025	0.25
rs6573020	14	Eosinophil	ATG14	T	C	0.43	103.8	0.021	0.02	0.002	2.31e-24	0.01	0.014	0.613
rs7141943	14	Eosinophil	STXBP6	G	A	0.39	60.7	0.012	0.02	0.002	7e-15	-0.01	0.015	0.381
rs7158239	14	Eosinophil	CHURC1-FNTB	A	G	0.4	58.3	0.012	0.02	0.002	2.28e-14	0.02	0.015	0.138
rs7975	14	Eosinophil		A	G	0.32	32.6	0.006	-0.01	0.002	1.17e-08	0.03	0.015	0.0823
rs8012643	14	Eosinophil	MIPOL1	T	C	0.29	49.7	0.01	0.02	0.002	1.91e-12	0	0.016	0.857
rs8020739	14	Eosinophil	NFKBIA	T	G	0.64	140.2	0.028	0.02	0.002	2.57e-32	-0.01	0.015	0.642
rs941616	14	Eosinophil	RP11-1033H12.3	T	C	0.61	33.7	0.007	-0.01	0.002	6.69e-09	0	0.015	0.952
rs11071559	15	Eosinophil	RORA	T	C	0.13	56.8	0.011	-0.02	0.003	4.94e-14	-0.05	0.021	0.0112
rs13511	15	Eosinophil	AKAP13	C	T	0.58	66.3	0.013	-0.02	0.002	4.13e-16	0.01	0.014	0.421
rs17293632	15	Eosinophil	SMAD3	T	C	0.24	160.6	0.032	0.03	0.002	8.92e-37	0	0.017	0.998
rs28362902	15	Eosinophil	SEMA7A	A	G	0.13	31.9	0.006	0.02	0.003	1.66e-08	0.02	0.021	0.269
rs34212866	15	Eosinophil	TP53BP1	G	A	0.22	70.2	0.014	0.02	0.002	5.74e-17	-0.01	0.017	0.654
rs62005030	15	Eosinophil	ICE2	T	C	0.12	30.1	0.006	-0.02	0.003	4.26e-08	-0.02	0.023	0.299
rs62006172	15	Eosinophil	RASGRP1	A	G	0.04	57	0.011	-0.04	0.005	4.62e-14	-0.08	0.043	0.0743
rs62011287	15	Eosinophil	AC007950.2	G	A	0.34	36.8	0.007	-0.01	0.002	1.32e-09	0.03	0.015	0.0294
rs6496717	15	Eosinophil	CRTC3	T	C	0.76	66.1	0.013	0.02	0.002	4.42e-16	-0.03	0.017	0.0494
rs7173571	15	Eosinophil	RTF1	C	T	0.53	49.2	0.01	0.01	0.002	2.4e-12	-0.01	0.015	0.382
rs7257	15	Eosinophil	ST20	A	G	0.57	281.7	0.055	0.03	0.002	3.6e-63	0.01	0.014	0.631
rs8026803	15	Eosinophil	BCL2A1	C	T	0.26	191.4	0.038	-0.03	0.002	1.67e-43	0	0.016	0.937
rs1120275	16	Eosinophil		G	T	0.31	124.4	0.024	-0.02	0.002	7.53e-29	-0.03	0.015	0.0355
rs11648292	16	Eosinophil	CORO7-PAM16	A	C	0.69	36.5	0.007	-0.01	0.002	1.59e-09	-0.02	0.016	0.174
rs1170439	16	Eosinophil	ZFP90	C	T	0.78	87.8	0.017	0.02	0.002	7.86e-21	0	0.017	0.876
rs121564	16	Eosinophil	ACSM3	T	G	0.27	55	0.011	-0.02	0.002	1.26e-13	0	0.016	0.987
rs12928503	16	Eosinophil	LRRC36	T	C	0.02	45.1	0.009	-0.05	0.007	1.92e-11	-0.1	0.064	0.112
rs1684578	16	Eosinophil	NLRC5	T	G	0.42	65.8	0.013	0.02	0.002	5.15e-16	-0.01	0.015	0.565
rs16956811	16	Eosinophil	CCL17	G	T	0.08	63.4	0.013	-0.03	0.004	1.75e-15	0.03	0.025	0.228
rs17175830	16	Eosinophil	ZFPM1	A	G	0.24	185.1	0.038	0.03	0.002	4.13e-42	-0.02	0.018	0.392
rs301162	16	Eosinophil	EMC8	G	A	0.85	87	0.017	0.03	0.003	1.16e-20	-0.03	0.02	0.158
rs3096309	16	Eosinophil	ANKRD11	T	C	0.82	32.3	0.006	0.01	0.003	1.36e-08	-0.06	0.019	0.000821
rs3785356	16	Eosinophil	IL4R	T	C	0.3	191.5	0.038	0.03	0.002	1.7e-43	0.01	0.016	0.386
rs4280242	16	Eosinophil	ELOB	T	C	0.75	201.6	0.04	-0.03	0.002	1.03e-45	-0.01	0.022	0.754
rs725613	16	Eosinophil	CLEC16A	G	T	0.36	524.9	0.103	-0.05	0.002	4.78e-116	-0.01	0.015	0.433
rs72800841	16	Eosinophil	STX1B	A	G	0.25	47.5	0.009	-0.02	0.002	5.63e-12	0.01	0.018	0.503
rs74331768	16	Eosinophil	PKD1	A	G	0.1	33.5	0.007	0.02	0.003	7.49e-09	0	0.026	0.954
rs8044920	16	Eosinophil	WWP2	T	C	0.38	34.9	0.007	0.01	0.002	3.59e-09	-0.02	0.015	0.2
rs8050508	16	Eosinophil	SLC9A5	T	C	0.03	37.4	0.007	0.03	0.006	1.01e-09	0.04	0.042	0.394
rs9939774	16	Eosinophil	ALDOA	T	C	0.4	209.5	0.041	-0.03	0.002	1.98e-47	-0.04	0.015	0.00282
rs11079340	17	Eosinophil	EPX	C	T	0.32	33.5	0.007	0.01	0.002	7.49e-09	-0.03	0.015	0.0532
rs117577334	17	Eosinophil	RAP1GAP2	A	G	0.14	35.4	0.007	0.02	0.003	2.75e-09	0	0.022	0.914
rs11869228	17	Eosinophil	VMP1	T	C	0.84	57.6	0.011	0.02	0.003	3.45e-14	0.01	0.02	0.517
rs12941068	17	Eosinophil	SREBF1	A	G	0.29	37.5	0.008	-0.01	0.002	9.59e-10	0.03	0.018	0.119
rs180506	17	Eosinophil	CTD-2378E21.1	A	G	0.78	92.9	0.018	-0.02	0.002	5.82e-22	0.02	0.017	0.172
rs34210653	17	Eosinophil	ALOX15	A	G	0.02	633.9	0.125	-0.18	0.007	8.11e-140	-0.02	0.082	0.776
rs35850753	17	Eosinophil	TP53	T	C	0.02	35.9	0.007	0.04	0.007	2.14e-09	0	0.056	0.934
rs397187	17	Eosinophil	PIK3R5	C	T	0.43	36.9	0.007	-0.01	0.002	1.28e-09	-0.01	0.015	0.41
rs55868524	17	Eosinophil	CLDN7	A	G	0.61	41.9	0.008	0.01	0.002	9.91e-11	-0.03	0.015	0.0491
rs58745116	17	Eosinophil	SLFN12L	A	G	0.39	55.9	0.011	-0.02	0.002	8.21e-14	-0.02	0.015	0.109
rs62061733	17	Eosinophil	MAPT	G	A	0.23	186.6	0.037	-0.03	0.002	1.92e-42	-0.04	0.018	0.0202
rs62086903	17	Eosinophil	KPNA2	C	T	0.23	163.4	0.033	0.03	0.002	2.27e-37	-0.01	0.019	0.629
rs7215391	17	Eosinophil	APOH	T	C	0.26	31.1	0.006	-0.01	0.002	2.49e-08	0.02	0.016	0.173
rs7220649	17	Eosinophil	AC061992.2	T	C	0.04	32.5	0.007	-0.03	0.005	1.23e-08	-0.05	0.045	0.242
rs74480102	17	Eosinophil	KDM6B	A	G	0.04	282.4	0.056	-0.08	0.005	2.52e-63	0.02	0.04	0.656
rs8076052	17	Eosinophil	H3F3B	C	A	0.3	70.7	0.014	-0.02	0.002	4.33e-17	0	0.016	0.82
rs9709216	17	Eosinophil	AC139099.7	G	T	0.49	68.7	0.016	0.02	0.002	1.21e-16	-0.05	0.025	0.0624
rs9894839	17	Eosinophil	FOXK2	C	T	0.64	32.4	0.007	0.01	0.002	1.33e-08	-0.02	0.015	0.133
rs2847266	18	Eosinophil	RP11-973H7.1	T	C	0.72	41.5	0.008	-0.01	0.002	1.22e-10	0.02	0.018	0.386
rs57633475	18	Eosinophil	SMAD7	G	A	0.12	65.4	0.013	-0.02	0.003	6.36e-16	0	0.023	0.869
rs73963711	18	Eosinophil	BCL2	T	C	0.21	80.4	0.016	0.02	0.002	3.28e-19	-0.01	0.017	0.45
rs75737219	18	Eosinophil	SMAD2	A	C	0.01	36.2	0.007	0.05	0.009	1.79e-09	-0.08	0.058	0.181
rs8083368	18	Eosinophil	ALPK2	A	G	0.23	42.9	0.008	0.02	0.002	5.99e-11	0.01	0.017	0.436
rs9675999	18	Eosinophil	RBBP8	A	G	0.63	63.6	0.013	0.02	0.002	1.59e-15	0.02	0.016	0.236
rs9965489	18	Eosinophil	SERPINB11	A	G	0.53	66.7	0.013	0.02	0.002	3.3e-16	0	0.014	0.76
rs117481629	19	Eosinophil	LGALS14	C	T	0.03	33.3	0.007	0.04	0.006	8.25e-09	-0.05	0.063	0.402
rs117955557	19	Eosinophil	MARK4	T	G	0.26	178.1	0.035	-0.03	0.002	1.44e-40	-0.06	0.017	0.000436
rs140411271	19	Eosinophil	RAB8A	A	G	0.06	41.8	0.01	0.03	0.005	1.03e-10	-0.01	0.053	0.888
rs14713	19	Eosinophil	DIRAS1	A	G	0.2	30.4	0.006	-0.01	0.002	3.53e-08	-0.01	0.019	0.515
rs2043293	19	Eosinophil	GMIP	A	C	0.83	32.3	0.006	-0.01	0.003	1.36e-08	0	0.019	0.806
rs2053927	19	Eosinophil		T	G	0.8	32.8	0.007	-0.01	0.003	1.02e-08	-0.02	0.018	0.347
rs34466956	19	Eosinophil	AC007792.1	T	C	0.57	44.5	0.009	-0.01	0.002	2.6e-11	0	0.017	0.858
rs350836	19	Eosinophil	MAP2K2	T	C	0.71	60.9	0.012	-0.02	0.002	6.41e-15	0	0.017	0.817
rs3786586	19	Eosinophil	EPS15L1	G	A	0.15	134.6	0.027	0.03	0.003	4.42e-31	-0.03	0.021	0.126
rs410867	19	Eosinophil	CTD-2562J15.6	G	A	0.22	607.8	0.12	-0.06	0.002	4.12e-134	0	0.018	0.898
rs412884	19	Eosinophil	CLC	C	T	0.67	746.8	0.146	0.06	0.002	2.22e-164	0.01	0.015	0.514
rs76793172	19	Eosinophil	SYMPK	T	C	0.09	147.1	0.029	-0.04	0.003	8.07e-34	0.01	0.025	0.557
rs8113367	19	Eosinophil	KIAA1683	G	A	0.63	69.9	0.014	0.02	0.002	6.68e-17	-0.01	0.015	0.663
rs1178016	20	Eosinophil	PTPRA	T	C	0.5	32.6	0.006	0.01	0.002	1.17e-08	-0.02	0.014	0.13
rs2253427	20	Eosinophil	SIRPB1	C	T	0.78	33.2	0.007	-0.01	0.002	8.68e-09	0.04	0.018	0.0433
rs290430	20	Eosinophil	BCAS1	T	C	0.34	33.3	0.007	-0.01	0.002	8.31e-09	0	0.015	0.768
rs3790163	20	Eosinophil	JAG1	G	A	0.79	36.8	0.008	-0.02	0.003	1.35e-09	0	0.02	0.871
rs6103572	20	Eosinophil	TOX2	C	T	0.73	115.7	0.023	-0.02	0.002	5.96e-27	-0.01	0.016	0.733
rs6141755	20	Eosinophil	NOL4L	T	G	0.24	51.3	0.01	-0.02	0.002	8.3e-13	0	0.017	0.814
rs7267752	20	Eosinophil	BANF2	C	T	0.08	32.8	0.007	0.02	0.004	1.04e-08	-0.01	0.026	0.586
rs73322872	20	Eosinophil	TCEA2	T	C	0.24	39.2	0.008	0.01	0.002	3.91e-10	0	0.018	0.887
rs11088236	21	Eosinophil	AP000282.2	T	C	0.45	84	0.017	0.02	0.002	5.17e-20	0.02	0.014	0.142
rs114152720	21	Eosinophil	RUNX1	A	G	0.03	37.8	0.008	-0.04	0.006	8.08e-10	0.03	0.042	0.539
rs11701475	21	Eosinophil	AJ006998.2	C	T	0.22	37.3	0.008	0.01	0.002	1.06e-09	0	0.018	0.932
rs2223043	21	Eosinophil	NRIP1	G	A	0.31	71.3	0.016	0.02	0.002	3.23e-17	0.05	0.019	0.0044
rs2838317	21	Eosinophil	HSF2BP	C	A	0.55	41.5	0.008	0.01	0.002	1.2e-10	0.01	0.014	0.429
rs7354779	21	Eosinophil	DNMT3L	C	T	0.27	62.6	0.012	0.02	0.002	2.71e-15	0.01	0.016	0.432
rs9979383	21	Eosinophil	RUNX1	T	C	0.63	188.4	0.038	0.03	0.002	8e-43	0.03	0.015	0.0723
rs11702918	22	Eosinophil	IL17RA	T	C	0.1	46.3	0.009	-0.02	0.003	1.06e-11	0.01	0.023	0.562
rs55955211	22	Eosinophil	TUBGCP6	C	A	0.07	67.3	0.013	0.03	0.004	2.42e-16	-0.01	0.038	0.742
rs60175411	22	Eosinophil	CSF2RB	A	G	0.17	123.4	0.025	-0.03	0.003	1.25e-28	0.02	0.02	0.222
rs743002	22	Eosinophil	SCUBE1	C	T	0.07	213.3	0.042	-0.06	0.004	2.9e-48	-0.06	0.032	0.0431
© 2022 Luo J et al. JAMA Network Open.

## Sheet: eTable 7
eTable 7. Information of mapped genes of the instrument variables for monocyte count1.
SNP	Weight2	Gene	Gene full name	Consequence	Tissue enhanced	Function	Gene associated diseases
rs10094039	38.04	CCDC26	CCDC26 Long Non-Coding RNA	intron	-	lncRNA	Hematologic cancer and high grade glioma
rs2734047	26.11	LINC01565	Long Intergenic Non-Protein Coding RNA 1565	non_coding_transcript_exon	-	lncRNA	-
rs391023	25.95	IRF8	Interferon Regulatory Factor 8	upstream	Bblood, lymphoid tissue	Encoding protein IRF8 which plays a role as a transcriptional activator or repressor.	Immunodeficiency 32A, Immunodeficiency 32B
rs10123018	25	RNY4P18	RNY4 Pseudogene 18	intergenic	-	-	-
rs7180804	21.76	BCL2A1	BCL2 Related Protein A1	intron	Blood, bone marrow, lung	Encoding a member of the BCL-2 protein family that form hetero- or homodimers and act as anti- and pro-apoptotic regulators involved in a wide variety of cellular activities. This gene is a direct transcription target of NF-kappa B in response to inflammatory mediators.	Gingival Recession and Conn's Syndrome
rs17575497	17.87	TGFBR3	Transforming Growth Factor Beta Receptor 3	intron	Low tissue specificity	EncodingTGF-β3, a membrane proteoglycan that often functions as a co-receptor with other TGF-beta receptor superfamily members.	Familial Cerebral Saccular Aneurysm
rs1892548	17.76	LINC00598	Long Intergenic Non-Protein Coding RNA 598	intron	-	-	-
rs4970966	17.63	ENSA	Endosulfine Alpha	intron	Low tissue specificity	Encoding protein that belongs to a highly conserved cAMP-regulated phosphoprotein family and has been identified as an endogenous ligand for the sulfonylurea receptor, ABCC8/SUR1. ABCC8 plays a key role in the control of insulin release from pancreatic beta cells	Type 1 Diabetes Mellitus and Retinitis Pigmentosa
rs1930303	16.96	OR2K2	Olfactory Receptor Family 2 Subfamily K Member 2	intergenic	Brain, skeletal muscle, testis	Encoding olfactory receptors that interact with odorant molecules in the nose, to initiate a neuronal response that triggers the perception of a smell.	-
rs4385425	16.06	AC020743.3	-	upstream	-	lncRNA	-
rs17196752	16.02	SMIM25	Plaque Enriched LncRNA In Atherosclerotic And Inflammatory Bowel Macrophage Regulation	intron	-	lncRNA	-
rs143273199	15.62	EXOC3L2	Exocyst complex component 3 like 2	intron	Low tissue specificity	The protein encoded by this gene is upregulated by vascular endothelial growth factor A and interacts with exocyst complex component 4.	Meckel Syndrome, Type 1 and Alzheimer Disease
rs1800973	13.83	LYZ	Lysozyme	missense	Blood, salivary gland	Encoding lysozymes that have primarily a bacteriolytic function; those in tissues and body fluids are associated with the monocyte-macrophage system and enhance the activity of immunoagents	Amyloidosis, Familial Visceral and Immunoglobulin Light Chain Amyloidosis
rs17656204	12.69	PDGFRB	Platelet derived growth factor receptor beta	intron	Low tissue specificity	Encoding a cell surface tyrosine kinase receptor for members of the platelet-derived growth factor family.	Premature Aging Syndrome, Penttinen Type and Kosaki Overgrowth Syndrome
rs6429432	11.99	RP5-940F7.2	-	upstream	-	lncRNA	-
rs731707	10.71	LINC02132	Long Intergenic Non-Protein Coding RNA 2132	intergenic	-	lncRNA	-
rs2239630	10.6	CEBPE	CCAAT Enhancer Binding Protein Epsilon	upstream	Group enriched (blood, bone marrow)	Encoding a bZIP transcription factor which can bind as a homodimer to certain DNA regulatory regions and is required for the promyelocyte-myelocyte transition in myeloid differentiation. The protein may be essential for terminal differentiation and functional maturation of committed granulocyte progenitor cells.	Specific Granule Deficiency 1 and Neutrophil-Specific Granule Deficiency
rs12480732	10.2	RP11-410N8.4	-	intron	-	lncRNA	-
rs10780209	10.09	MIR4289	MicroRNA 4289	intergenic	-	miRNA	-
rs11189154	8.73	RP11-452K12.4	-	intergenic	-	Antisense	-
rs11190141	8.71	NKX2-3	NK2 Homeobox 3	upstream	gallbladder, intestine, lymphoid tissue	Encoding a homeodomain-containing transcription factor that is a member of the NKX family of homeodomain transcription factors with a potential role in cellular differentiation.	Thyroid Malformation and Inflammatory Bowel Disease
rs11602323	8.62	UBASH3B	Ubiquitin associated and SH3 domain containing B	intergenic	Brain, lymphoid tissue	Encoding a protein that contains a ubiquitin associated domain at the N-terminus, an SH3 domain, and a C-terminal domain with similarities to the catalytic motif of phosphoglycerate mutase. The protein was found to inhibit endocytosis of epidermal growth factor receptor (EGFR) and platelet-derived growth factor receptor.	B-Cell Adult Acute Lymphocytic Leukemia and Behcet Syndrome
rs10849448	8.5	LTBR	Lymphotoxin beta receptor	5_prime_UTR	Low tissue specificity	Encoding a member of the tumor necrosis factor receptor superfamily that plays a role in signalling during the development of lymphoid and other organs, lipid metabolism, immune response, and programmed cell death.	Bronchiectasis With Or Without Elevated Sweat Chloride and Inflammatory Bowel Disease
rs505922	8.5	ABO	Alpha 1-3-N-Acetylgalactosaminyltransferase And Alpha 1-3-Galactosyltransferase	intron	Intestine	Encoding proteins related to the ABO blood group system.	Covid-19
rs56344893	8.08	KCNN4	Potassium calcium-activated channel subfamily N member 4	intron	Placenta, salivary gland	Encoding the protein which is part of a potentially heterotetrameric voltage-independent potassium channel that is activated by intracellular calcium. Activation is followed by membrane hyperpolarization, which promotes calcium influx.	Dehydrated Hereditary Stomatocytosis 2 and Dehydrated Hereditary Stomatocytosis 1 With Or Without Pseudohyperkalemia And/Or Perinatal Edema
rs7180079	7.64	CSNK1G1	Casein kinase 1 gamma 1	intron	Low tissue specificity	Encoding a member of the casein kinase I gene family that is comprised of serine/threonine kinases and phosphorylate acidic proteins.	Actin Dysfunction and Pyometritis
rs6796	7.16	KDELR2	KDEL Endoplasmic Reticulum Protein Retention Receptor 2	3_prime_UTR	Low tissue specificity	Encoding the receptor for the C-terminal sequence motif K-D-E-L that is present on endoplasmic reticulum resident proteins and that mediates their recycling from the Golgi back to the endoplasmic reticulum	Osteogenesis Imperfecta, Type Xxi and Brittle Bone Disorder
rs9674881	6.63	AC139099.7	-	downstream	-	lncRNA	-
rs871134	6.61	CCDC96	Coiled-Coil Domain Containing 96	missense	-	Protein coding.	Orofaciodigital Syndrome and Stargardt Disease.
rs6512627	6.5	RP13-379L11.3	-	intergenic	-	-	-
rs7574456	5.74	CXCR4	C-X-C Motif Chemokine Receptor 4	intergenic	Bone marrow, lymphoid tissue	Encoding a CXC chemokine receptor specific for stromal cell-derived factor-1. Receptor for the C-X-C chemokine CXCL12/SDF-1 that transduces a signal by increasing intracellular calcium ion levels and enhancing MAPK1/MAPK3 activation. The encoded receptor is also involved in cerebellar development. In the CNS, the recptor could mediate hippocampal-neuron survival.	Whim Syndrome 1 and Macroglobulinemia
rs2213290	5.63	CCR2	C-C Motif Chemokine Receptor 2	downstream	Blood, lymphoid tissue	Encoding a receptor for monocyte chemoattractant protein-1 (MCP-1 or CCL2), a chemokine which specifically mediates monocyte chemotaxis. Its binding with CCL2 on monocytes and macrophages mediates chemotaxis and migration induction.	Human Immunodeficiency Virus Type 1 and Idiopathic Anterior Uveitis
rs1002774	5.61	EHD4	EH Domain Containing 4	intron	Low tissue specificity	Encoding ATP- and membrane-binding protein that probably controls membrane reorganization/tubulation upon ATP hydrolysis. Plays a role in early endosomal transport.	Cerebral Creatine Deficiency Syndrome 3 and Griscelli Syndrome, Type 3
rs10197805	4.54	DOCK10	Dedicator of cytokinesis 10	intron	Brain, lymphoid tissue	Encoding a member of the dedicator of cytokinesis protein family. Members of this family are guanosine nucleotide exchange factors and sustains B-cell lymphopoiesis in secondary lymphoid tissues and regulates FCER2/CD23 expression	Immunodeficiency 40
rs2729450	4.53	SSH2	Slingshot protein phosphatase 2	intron	Skeletal muscle	Encoding a protein tyrosine phosphatase that plays a key role in the regulation of actin filaments. The encoded protein dephosphorylates and activates cofilin, which promotes actin filament depolymerization.	Familial Renal Oncocytoma
rs13271228	4.45	TRPS1	Transcriptional repressor GATA binding 1	intron	Breast	Encoding a transcription factor that represses GATA-regulated genes and binds to a dynein light chain protein. Binding of the encoded protein to the dynein light chain protein affects binding to GATA consensus sequences and suppresses its transcriptional activity.	Trichorhinophalangeal Syndrome, Type Iii and Trichorhinophalangeal Syndrome, Type I
rs12874404	4.44	RP11-153I24.5	-	intron	-	-	-
rs41409548	4.32	IL17RA	Interleukin 17 Receptor A	intron	Lymphoid tissue	Encoding IL7RA. Interleukin 17A (IL17A) is a proinflammatory cytokine secreted by activated T-lymphocytes. Activation of IL17RA leads to induction of expression of inflammatory chemokines and cytokines.	Immunodeficiency 51 and Chronic Mucocutaneous Candidiasis
rs907612	4.27	LSP1	Lymphocyte-specific protein 1	5_prime_UTR	Blood	Encoding an intracellular F-actin binding protein. The protein is expressed in lymphocytes, neutrophils, macrophages, and endothelium and may play a role in mediating neutrophil activation and chemotaxis.	Neutrophil Actin Dysfunction and Pyometritis
1 selections were based on the individual instrument weight in the Inverse-variance weighted method, and the first 10% (about 40 instruments) were consequently selected.
2 Weights were calculated by sqaured gene-monocyte association devided by squared standard error of gene-Alzheimer's disease association
© 2022 Luo J et al. JAMA Network Open.
